# Supplementary material for: FMO4 shapes immuno‐metabolic reconfiguration in hepatocellular carcinoma
Source: Clin Transl Med. 2022 Feb 20;12(2):e740. doi: 10.1002/ctm2.740 (PMC8858612; doi:10.1002/ctm2.740)
Supplement: Supplementary file 2 — SUPPORTING INFORMATION [file CTM2-12-e740-s002.xlsx]

## Sheet: cor
	TCGA			ICGC			GSE14520			GSE76427
id	R	P value	FDR	R	P value	FDR	R	P value	FDR	R	P value	FDR
BIOCARTA_GRANULOCYTES_PATHWAY	-0.234678	4.90249e-06	1.46397e-06	-0.317319	2.41283e-06	1.86889e-06	-0.209096	0.00161099	0.000811145	-0.118037	0.20898	0.0969364
BIOCARTA_LYM_PATHWAY	-0.247891	1.33634e-06	4.20693e-07	-0.260588	0.00012388	6.43554e-05	-0.231389	0.000466823	0.000258896	-0.213402	0.0220253	0.0158518
BIOCARTA_BLYMPHOCYTE_PATHWAY	-0.140671	0.00665006	0.00138627	-0.274532	5.08403e-05	2.87916e-05	-0.149719	0.0247069	0.00985775	-0.13408	0.15312	0.0755505
BIOCARTA_CARM_ER_PATHWAY	0.304905	2.01694e-09	8.51034e-10	0.313571	3.21388e-06	2.40843e-06	0.0184087	0.783612	0.199805	0.102282	0.276716	0.121467
BIOCARTA_LAIR_PATHWAY	0.0366279	0.481832	0.0754843	-0.0896528	0.19351	0.0495085	0.0241667	0.718448	0.186285	-0.0614095	0.514423	0.194768
BIOCARTA_VDR_PATHWAY	-0.0993561	0.0558751	0.0103331	-0.0373777	0.588371	0.130503	-0.347229	8.95667e-08	8.57665e-08	-0.195643	0.0361341	0.0236945
BIOCARTA_MTA3_PATHWAY	-0.0719245	0.166825	0.0284741	0.0311828	0.651662	0.14254	0.202824	0.0022338	0.00109482	0.180169	0.0540065	0.0331071
BIOCARTA_EGFR_SMRTE_PATHWAY	0.352958	2.52093e-12	1.365e-12	0.377796	1.34541e-08	1.87368e-08	0.485336	1.06792e-14	2.51054e-14	0.31415	0.000628369	0.000846332
BIOCARTA_MONOCYTE_PATHWAY	-0.175986	0.000661883	0.000153843	-0.278002	4.04237e-05	2.34318e-05	-0.221222	0.000833757	0.000442874	-0.0769237	0.413863	0.165226
BIOCARTA_NUCLEARRS_PATHWAY	0.693845	1.44228e-54	1.87623e-53	0.519979	4.4077e-16	2.84998e-15	0.65546	5.24639e-29	5.04774e-28	0.575949	1.64816e-11	3.3628e-10
BIOCARTA_RANMS_PATHWAY	-0.487811	1.41623e-23	2.00628e-23	-0.4101	5.25753e-10	9.63022e-10	-0.472787	6.24073e-14	1.3206e-13	-0.491998	2.34772e-08	1.48994e-07
BIOCARTA_TEL_PATHWAY	-0.0194647	0.708637	0.106646	0.164026	0.0168321	0.00551375	-0.255607	0.000105598	6.51925e-05	0.147033	0.116866	0.0613981
BIOCARTA_PDZS_PATHWAY	0.0395254	0.447828	0.0706897	0.0607207	0.379026	0.0894864	0.0451538	0.500388	0.137926	-0.1515	0.10604	0.0568155
BIOCARTA_RACC_PATHWAY	0.115021	0.0267362	0.00514577	-0.0651554	0.345133	0.0824182	-0.0499553	0.455896	0.127712	-0.0295132	0.754201	0.259947
BIOCARTA_EICOSANOID_PATHWAY	-0.120824	0.019917	0.00390788	-0.235525	0.000544609	0.000248607	0.235218	0.00037272	0.000209555	-0.104101	0.268218	0.118489
BIOCARTA_CHREBP_PATHWAY	0.581329	6.40562e-35	2.09185e-34	0.469051	5.389e-13	1.85005e-12	0.402886	3.43583e-10	4.64778e-10	0.355926	9.46855e-05	0.000177207
BIOCARTA_LIS1_PATHWAY	0.0196564	0.7059	0.106278	0.0301758	0.662207	0.144513	-0.1931	0.00363998	0.00172754	-0.154747	0.0986751	0.0535978
BIOCARTA_HSWI_SNF_PATHWAY	-0.151569	0.00342802	0.000740158	-0.107732	0.117846	0.0319775	-0.360286	2.66538e-08	2.73651e-08	-0.360057	7.73686e-05	0.00014873
BIOCARTA_PCAF_PATHWAY	0.184576	0.000351644	8.44515e-05	0.045203	0.51272	0.116013	0.0801749	0.230974	0.0710531	0.139043	0.138342	0.0699816
BIOCARTA_AMAN_PATHWAY	0.0580096	0.26506	0.0436699	-0.107847	0.117451	0.0318822	0.193427	0.00358206	0.00170215	-0.215371	0.0208016	0.0151301
BIOCARTA_EFP_PATHWAY	-0.392431	4.14755e-15	2.95563e-15	-0.282085	3.07432e-05	1.84665e-05	-0.359892	2.7669e-08	2.83283e-08	-0.126429	0.178173	0.085389
BIOCARTA_ERAD_PATHWAY	0.279296	4.48222e-08	1.66325e-08	0.211995	0.0019105	0.000775066	0.362059	2.25117e-08	2.33789e-08	0.0643056	0.494749	0.189202
BIOCARTA_BTG2_PATHWAY	-0.388345	8.38987e-15	5.77687e-15	-0.344766	2.61979e-07	2.66781e-07	-0.398373	5.61439e-10	7.36682e-10	-0.436586	1.07294e-06	3.80789e-06
BIOCARTA_GHRELIN_PATHWAY	0.307781	1.39624e-09	5.95624e-10	0.120468	0.0801104	0.0226272	0.341081	1.55548e-07	1.44036e-07	0.104713	0.265401	0.117504
BIOCARTA_PRION_PATHWAY	-0.393274	3.58229e-15	2.57023e-15	-0.334782	6.02409e-07	5.50194e-07	-0.500894	1.08023e-15	2.9963e-15	-0.458082	2.63756e-07	1.15736e-06
BIOCARTA_MHC_PATHWAY	-0.143656	0.00557007	0.00117059	-0.203168	0.00296119	0.00115321	-0.0475322	0.478069	0.132836	-0.0886934	0.345885	0.144373
BIOCARTA_PRC2_PATHWAY	-0.235095	4.71045e-06	1.40985e-06	-0.307301	5.14677e-06	3.66952e-06	-0.365567	1.60702e-08	1.70022e-08	-0.435817	1.12621e-06	3.9709e-06
BIOCARTA_SM_PATHWAY	-0.531115	2.16611e-28	4.31264e-28	-0.523906	2.42189e-16	1.6692e-15	-0.644017	9.41129e-28	7.94367e-27	-0.441455	7.87377e-07	2.92113e-06
BIOCARTA_RANBP2_PATHWAY	0.0348829	0.502967	0.0784317	0.107942	0.117127	0.0318037	-0.387084	1.85702e-09	2.27089e-09	-0.00452956	0.961681	0.309338
BIOCARTA_NPC_PATHWAY	-0.49349	3.61485e-24	5.38135e-24	-0.438051	2.37147e-11	5.85442e-11	-0.629492	3.09152e-26	2.27031e-25	-0.488613	3.02475e-08	1.83372e-07
BIOCARTA_NPP1_PATHWAY	-0.0122418	0.814204	0.120617	-0.05226	0.449089	0.103641	-0.148702	0.0257127	0.0102076	0.0269564	0.774901	0.26519
BIOCARTA_HES_PATHWAY	-0.177476	0.000594331	0.000138914	-0.125006	0.0692964	0.0198479	0.0789792	0.238027	0.0729609	0.184789	0.0480356	0.0300078
KEGG_N_GLYCAN_BIOSYNTHESIS	0.229429	8.0486e-06	2.34267e-06	0.0331174	0.631599	0.138761	0.164607	0.0134272	0.00569304	0.0678014	0.47154	0.182489
KEGG_OTHER_GLYCAN_DEGRADATION	0.205596	6.62448e-05	1.73225e-05	0.0938564	0.173357	0.0449792	0.0164439	0.806224	0.204392	0.117828	0.209794	0.0972329
KEGG_O_GLYCAN_BIOSYNTHESIS	-0.227563	9.57355e-06	2.76317e-06	-0.177443	0.00962785	0.00331838	-0.494899	2.64795e-15	6.91111e-15	-0.327829	0.000348176	0.000522998
KEGG_GLYCOSAMINOGLYCAN_DEGRADATION	0.288422	1.53743e-08	6.03213e-09	0.297865	1.02472e-05	6.90449e-06	0.250589	0.000145469	8.76965e-05	-0.166095	0.0760546	0.0437053
KEGG_GLYCOSAMINOGLYCAN_BIOSYNTHESIS_KERATAN_SULFATE	-0.31261	7.46388e-10	3.27569e-10	-0.344078	2.7772e-07	2.80241e-07	-0.332092	3.41281e-07	2.9863e-07	-0.00952077	0.919562	0.299852
KEGG_GLYCEROLIPID_METABOLISM	0.326234	1.19843e-10	5.63932e-11	0.0493297	0.474955	0.108729	0.179875	0.00682631	0.0030842	0.0420366	0.655551	0.233899
KEGG_GLYCOSYLPHOSPHATIDYLINOSITOL_GPI_ANCHOR_BIOSYNTHESIS	0.284981	2.31212e-08	8.87061e-09	0.334087	6.37717e-07	5.78349e-07	0.385259	2.2437e-09	2.7047e-09	0.16671	0.0749583	0.043207
KEGG_GLYCEROPHOSPHOLIPID_METABOLISM	-0.114426	0.0275377	0.00528818	-0.249379	0.000244784	0.000119239	0.107059	0.109257	0.0367575	-0.148217	0.113917	0.0601675
KEGG_ETHER_LIPID_METABOLISM	-0.374513	8.48213e-14	5.21358e-14	-0.474921	2.51913e-13	9.11633e-13	-0.225587	0.000651982	0.000352708	-0.45369	3.54087e-07	1.47503e-06
KEGG_ARACHIDONIC_ACID_METABOLISM	0.427112	6.98008e-18	6.29566e-18	0.14499	0.0348789	0.0106673	0.427811	1.99186e-11	3.09341e-11	0.227958	0.0142768	0.0111865
KEGG_LINOLEIC_ACID_METABOLISM	0.560037	5.14178e-32	1.41002e-31	0.39308	3.03078e-09	4.81646e-09	0.533281	6.19574e-18	2.05866e-17	0.311838	0.000692424	0.000915841
KEGG_ALPHA_LINOLENIC_ACID_METABOLISM	0.116731	0.0245438	0.00475298	-0.0434264	0.529443	0.119184	0.240282	0.000275191	0.000158321	-0.0615003	0.513801	0.194594
KEGG_SPHINGOLIPID_METABOLISM	-0.0828788	0.111	0.0195583	-0.0407286	0.555354	0.124089	-0.173221	0.00922639	0.00406439	-0.0659273	0.483909	0.186086
KEGG_GLYCOSPHINGOLIPID_BIOSYNTHESIS_LACTO_AND_NEOLACTO_SERIES	-0.309831	1.07182e-09	4.61217e-10	-0.2636	0.000102625	5.4364e-05	0.132334	0.0474036	0.0176826	-0.253056	0.00635965	0.0058379
KEGG_GLYCOSPHINGOLIPID_BIOSYNTHESIS_GLOBO_SERIES	-0.0317785	0.541738	0.0838099	-0.254773	0.000177056	8.87263e-05	-0.0124537	0.852624	0.213642	-0.287967	0.00180393	0.00205465
KEGG_GLYCOSPHINGOLIPID_BIOSYNTHESIS_GANGLIO_SERIES	0.0376913	0.469193	0.0737106	-0.138625	0.0437771	0.0131121	0.00477824	0.943179	0.231089	-0.118317	0.207894	0.0965397
KEGG_RIBOFLAVIN_METABOLISM	-0.230286	7.42844e-06	2.16962e-06	-0.230966	0.000701553	0.000312298	-0.0911911	0.172855	0.0551233	-0.323734	0.00041671	0.00060378
KEGG_NICOTINATE_AND_NICOTINAMIDE_METABOLISM	0.254258	6.95472e-07	2.26341e-07	0.176029	0.0102302	0.00350387	0.261623	7.1305e-05	4.50917e-05	0.124902	0.183515	0.0874198
KEGG_PANTOTHENATE_AND_COA_BIOSYNTHESIS	0.297486	5.11228e-09	2.08196e-09	-0.069444	0.314244	0.0759203	0.133101	0.0461225	0.0172612	-0.118708	0.206386	0.0959876
KEGG_AMINOACYL_TRNA_BIOSYNTHESIS	0.24554	1.69335e-06	5.27553e-07	0.194074	0.00456716	0.0017016	-0.00455542	0.945825	0.231587	0.225788	0.0152549	0.0117887
KEGG_BASAL_TRANSCRIPTION_FACTORS	0.0256245	0.622735	0.0949938	0.213505	0.00176944	0.000722497	-0.310441	2.04906e-06	1.61069e-06	0.0968293	0.303265	0.130533
KEGG_NON_HOMOLOGOUS_END_JOINING	-0.208778	5.06698e-05	1.341e-05	0.099395	0.149237	0.0393874	-0.156615	0.0187402	0.00770742	-0.243504	0.00873247	0.0075528
KEGG_SNARE_INTERACTIONS_IN_VESICULAR_TRANSPORT	-0.13062	0.0117945	0.00238953	-0.091253	0.185646	0.0477562	0.123863	0.0636331	0.0228029	0.0306811	0.744802	0.257542
KEGG_LYSOSOME	-0.0954834	0.0661901	0.0121133	-0.212356	0.00187588	0.000762226	0.0762679	0.254575	0.0773836	-0.350501	0.000122933	0.000221254
KEGG_CARDIAC_MUSCLE_CONTRACTION	-0.483312	4.10353e-23	5.52962e-23	-0.502557	5.73567e-15	2.79033e-14	-0.232064	0.000448773	0.000249536	-0.155583	0.0968447	0.0527968
KEGG_RENIN_ANGIOTENSIN_SYSTEM	0.52766	5.5688e-28	1.06941e-27	0.363017	5.29496e-08	6.43605e-08	0.454968	6.78296e-13	1.28956e-12	0.252819	0.00641072	0.00587548
KEGG_CIRCADIAN_RHYTHM_MAMMAL	0.330204	6.91117e-11	3.33467e-11	0.25561	0.000168271	8.47138e-05	0.39782	5.95924e-10	7.79588e-10	0.0166742	0.859611	0.285892
KEGG_TASTE_TRANSDUCTION	-0.271457	1.09001e-07	3.87197e-08	-0.155798	0.023274	0.0074016	0.130143	0.0512266	0.0189241	0.195489	0.0362836	0.0237746
KEGG_PROXIMAL_TUBULE_BICARBONATE_RECLAMATION	0.323572	1.72586e-10	7.97456e-11	0.0743932	0.280912	0.0687766	0.400822	4.3047e-10	5.73909e-10	0.196531	0.0352815	0.0232353
KEGG_PATHOGENIC_ESCHERICHIA_COLI_INFECTION	-0.526504	7.61796e-28	1.43945e-27	-0.408736	6.07259e-10	1.08863e-09	-0.326229	5.62257e-07	4.75851e-07	-0.31647	0.000569603	0.000780324
KEGG_SYSTEMIC_LUPUS_ERYTHEMATOSUS	-0.0544358	0.295678	0.0483134	-0.148468	0.0307004	0.00950976	0.00584703	0.930498	0.228693	-0.0459309	0.625953	0.225722
KEGG_PRIMARY_IMMUNODEFICIENCY	-0.283916	2.62035e-08	9.96526e-09	-0.341959	3.3206e-07	3.2769e-07	-0.185335	0.00529142	0.00244393	-0.274765	0.00296106	0.00309918
KEGG_HYPERTROPHIC_CARDIOMYOPATHY_HCM	-0.105238	0.0427838	0.00803841	-0.150987	0.027947	0.00873125	0.0262158	0.695713	0.18146	0.0587462	0.532864	0.199886
KEGG_ARRHYTHMOGENIC_RIGHT_VENTRICULAR_CARDIOMYOPATHY_ARVC	0.0438243	0.399972	0.0638172	0.0592357	0.390815	0.0919075	0.0272419	0.684428	0.179043	0.111286	0.236391	0.107103
KEGG_DILATED_CARDIOMYOPATHY	-0.142908	0.00582501	0.00122177	-0.162441	0.0179358	0.00584092	-0.04685	0.484415	0.134292	0.0381265	0.685815	0.242083
PID_HDAC_CLASSII_PATHWAY	-0.265678	2.06183e-07	7.09957e-08	-0.116357	0.0910437	0.0253668	-0.0283339	0.672495	0.176472	0.155209	0.0976616	0.053155
PID_DNA_PK_PATHWAY	-0.362648	5.66273e-13	3.21531e-13	0.00426531	0.950772	0.195195	-0.219145	0.000935677	0.000492478	-0.165467	0.0771852	0.0442161
PID_INTEGRIN_CS_PATHWAY	-0.263911	2.49797e-07	8.53552e-08	-0.256541	0.00015898	8.05545e-05	-0.276505	2.5904e-05	1.75839e-05	-0.033514	0.722161	0.251684
PID_ARF6_TRAFFICKING_PATHWAY	-0.137292	0.00809576	0.00167128	-0.048069	0.486329	0.110941	0.0384166	0.566475	0.152905	0.0115528	0.902471	0.295928
PID_ILK_PATHWAY	-0.390616	5.67887e-15	3.98499e-15	-0.386415	5.86048e-09	8.81205e-09	-0.3529	5.32641e-08	5.26864e-08	-0.349467	0.000129135	0.000230597
PID_CIRCADIAN_PATHWAY	0.196019	0.00014483	3.64317e-05	0.193354	0.00472299	0.00175421	-0.0729941	0.275595	0.0828964	-0.246948	0.00779939	0.0068982
PID_HDAC_CLASSI_PATHWAY	-0.285933	2.06626e-08	7.98349e-09	-0.217335	0.00145315	0.000602651	-0.267691	4.75249e-05	3.09527e-05	-0.105344	0.262515	0.11649
PID_CONE_PATHWAY	0.260232	3.70847e-07	1.24971e-07	0.142065	0.0387572	0.0117361	0.339757	1.74906e-07	1.60789e-07	0.148734	0.112647	0.0596337
PID_ERB_GENOMIC_PATHWAY	-0.12316	0.0176317	0.00348676	-0.21747	0.00144298	0.000598797	-0.263811	6.16691e-05	3.9408e-05	0.00305785	0.974126	0.312091
PID_MYC_PATHWAY	-0.411863	1.26871e-16	1.02638e-16	-0.341232	3.52946e-07	3.45491e-07	-0.311614	1.86604e-06	1.47506e-06	-0.0693915	0.461183	0.179442
PID_RANBP2_PATHWAY	-0.332448	5.0459e-11	2.46798e-11	-0.0519634	0.45167	0.104153	-0.42466	2.89238e-11	4.40224e-11	-0.126591	0.177614	0.085175
PID_AR_TF_PATHWAY	0.232723	5.90471e-06	1.74564e-06	0.161771	0.0184214	0.00598367	0.121887	0.0680115	0.0241836	0.0604626	0.520942	0.196588
PID_RXR_VDR_PATHWAY	0.144539	0.00528261	0.00111296	-0.0364885	0.597281	0.132218	0.155806	0.019368	0.00793987	0.0585174	0.534464	0.200326
PID_INTEGRIN2_PATHWAY	-0.150234	0.00372648	0.000801047	-0.27486	4.97544e-05	2.82321e-05	-0.116562	0.0810472	0.0282349	-0.141675	0.13096	0.0671039
PID_CMYB_PATHWAY	-0.113849	0.0283345	0.00542912	-0.179875	0.00866522	0.00302003	-0.210149	0.00152361	0.000770339	-0.317575	0.000543433	0.000750692
PID_ERA_GENOMIC_PATHWAY	0.182298	0.000417015	9.92429e-05	0.0887396	0.198105	0.0505294	-0.206997	0.00179913	0.0008979	0.114076	0.224775	0.102821
PID_RHODOPSIN_PATHWAY	0.320903	2.47864e-10	1.12929e-10	0.110872	0.107453	0.0294437	0.46477	1.85736e-13	3.72866e-13	0.0361734	0.701124	0.246157
PID_RETINOIC_ACID_PATHWAY	0.179584	0.000509606	0.00012007	0.151499	0.0274148	0.00858052	0.176306	0.0080334	0.00358084	-0.126062	0.179446	0.0858752
PID_INTEGRIN5_PATHWAY	-0.324444	1.53215e-10	7.12675e-11	-0.276973	4.32816e-05	2.48766e-05	-0.153162	0.0215496	0.00873617	-0.248712	0.00735666	0.00657714
PID_HNF3A_PATHWAY	0.556811	1.35843e-31	3.60506e-31	0.50309	5.31375e-15	2.60941e-14	0.327204	5.1786e-07	4.41101e-07	0.243058	0.00886016	0.00764014
NABA_COLLAGENS	-0.213698	3.32085e-05	8.99257e-06	-0.133838	0.0516603	0.0152515	-0.16789	0.0116604	0.00502026	-0.0877031	0.351319	0.146077
NABA_ECM_GLYCOPROTEINS	-0.0628779	0.226962	0.0378281	-0.0787014	0.253909	0.0628823	0.0584951	0.382507	0.110195	-0.0405727	0.666819	0.236967
NABA_ECM_REGULATORS	0.0881246	0.0900809	0.0161064	-0.145796	0.0338691	0.0103903	0.120502	0.0712258	0.0251841	-0.18866	0.0434647	0.0276307
NABA_ECM_AFFILIATED	-0.289446	1.36026e-08	5.36481e-09	-0.216264	0.00153595	0.000634019	-0.0794106	0.235465	0.0722695	-0.238307	0.0103264	0.00862211
NABA_PROTEOGLYCANS	-0.115857	0.0256451	0.00495088	-0.0284018	0.680944	0.147997	0.0260088	0.697998	0.181947	0.0138728	0.883013	0.291407
NABA_SECRETED_FACTORS	-0.232417	6.078e-06	1.79404e-06	-0.265377	9.17377e-05	4.91177e-05	-0.216807	0.00106407	0.000554436	-0.154546	0.0991195	0.0537914
NABA_CORE_MATRISOME	-0.108536	0.0366478	0.00694203	-0.0745494	0.279901	0.0685568	0.00227086	0.972978	0.236662	-0.0510247	0.588126	0.215119
NABA_MATRISOME_ASSOCIATED	-0.152718	0.00318865	0.000690933	-0.221172	0.00118897	0.000502001	-0.082657	0.216807	0.0671804	-0.210388	0.0240184	0.0169954
NABA_BASEMENT_MEMBRANES	-0.0598357	0.250284	0.0414203	-0.0666857	0.333897	0.0800446	0.0139607	0.83503	0.21016	0.0364456	0.698982	0.245589
NABA_MATRISOME	-0.141428	0.00635985	0.00132864	-0.180386	0.00847428	0.00296066	-0.0374784	0.575997	0.155077	-0.13859	0.139646	0.0704823
WP_B_CELL_RECEPTOR_SIGNALING_PATHWAY	-0.0468773	0.367924	0.0591313	-0.180984	0.00825537	0.00289224	0.00450063	0.946475	0.23171	-0.266779	0.00395091	0.00393834
WP_TRANSSULFURATION_PATHWAY	0.538619	2.684e-29	5.78953e-29	0.497983	1.09831e-14	5.03437e-14	0.477996	3.02545e-14	6.70315e-14	0.323876	0.000414139	0.000600846
WP_NANOPARTICLE_TRIGGERED_AUTOPHAGIC_CELL_DEATH	0.180714	0.000468949	0.000110928	0.149484	0.0295638	0.0091897	0.203241	0.0021864	0.00107368	0.122914	0.190645	0.0901202
WP_MAMMARY_GLAND_DEVELOPMENT_PATHWAY_EMBRYONIC_DEVELOPMENT_STAGE_1_OF_4	-0.141671	0.00626915	0.00131058	-0.171063	0.0126168	0.00423745	-0.0171371	0.798226	0.202776	0.0596537	0.526544	0.198143
WP_CODEINE_AND_MORPHINE_METABOLISM	0.608373	6.24261e-39	2.58069e-38	0.463474	1.09541e-12	3.51727e-12	0.623108	1.3541e-25	9.42108e-25	0.527544	1.38016e-09	1.29071e-08
WP_CALCIUM_REGULATION_IN_THE_CARDIAC_CELL	-0.279631	4.3127e-08	1.60375e-08	-0.359621	7.1847e-08	8.4105e-08	-0.102409	0.125619	0.0415637	-0.212483	0.0226175	0.0161957
WP_ALANINE_AND_ASPARTATE_METABOLISM	0.515084	1.58187e-26	2.75791e-26	0.534973	4.29329e-17	3.40902e-16	0.602979	1.15047e-23	6.66453e-23	0.411153	5.00715e-06	1.39632e-05
WP_WHITE_FAT_CELL_DIFFERENTIATION	0.0567694	0.275429	0.0452445	-0.156036	0.0230608	0.0073403	-0.121397	0.0691355	0.0245348	-0.128876	0.169855	0.0821771
WP_EGFEGFR_SIGNALING_PATHWAY	-0.113798	0.0284055	0.00544165	-0.233357	0.000614679	0.000277239	-0.102482	0.125348	0.0414849	-0.280888	0.00235991	0.00256022
WP_DNA_REPLICATION	-0.379653	3.63681e-14	2.29921e-14	-0.302201	7.48974e-06	5.17649e-06	-0.343393	1.26563e-07	1.18649e-07	-0.377493	3.19803e-05	6.97634e-05
WP_PYRIMIDINE_METABOLISM	-0.255475	6.12624e-07	2.01121e-07	-0.194836	0.0044074	0.00164734	-0.0873942	0.191515	0.0602898	-0.0459269	0.625983	0.225731
WP_VITAMIN_B12_METABOLISM	0.30228	2.81139e-09	1.17324e-09	6.8643e-05	0.999207	0.203119	0.170169	0.010558	0.00459145	-0.016907	0.857671	0.285431
WP_ANGIOPOIETIN_LIKE_PROTEIN_8_REGULATORY_PATHWAY	0.536622	4.70243e-29	9.9094e-29	0.407996	6.56396e-10	1.16898e-09	0.53914	2.29329e-18	8.15192e-18	0.165661	0.0768353	0.0440584
WP_DNA_DAMAGE_RESPONSE	-0.364811	4.02923e-13	2.31344e-13	-0.404488	9.47111e-10	1.63557e-09	-0.278782	2.20686e-05	1.51165e-05	-0.356119	9.38005e-05	0.000175788
WP_OXIDATIVE_DAMAGE	-0.312566	7.50671e-10	3.29357e-10	-0.309858	4.25328e-06	3.09717e-06	-0.148029	0.026397	0.0104437	-0.167038	0.0743802	0.042943
WP_SPINAL_CORD_INJURY	-0.27055	1.20582e-07	4.25233e-08	-0.323385	1.50477e-06	1.23083e-06	-0.327135	5.2089e-07	4.43487e-07	-0.0908241	0.334376	0.140719
WP_NICOTINE_ACTIVITY_ON_DOPAMINERGIC_NEURONS	0.272157	1.00805e-07	3.59984e-08	0.123357	0.0730787	0.0208251	0.478418	2.85137e-14	6.33734e-14	0.201743	0.0306102	0.0207083
WP_PI3KAKTMTOR_VITD3_SIGNALLING	-0.0814247	0.117429	0.0206127	-0.281264	3.2493e-05	1.93819e-05	-0.0841994	0.208323	0.064849	-0.203791	0.0289241	0.0197744
WP_IL1_SIGNALING_PATHWAY	0.197453	0.000129119	3.27156e-05	-0.0724882	0.293448	0.0714857	0.163887	0.0138443	0.00584904	-0.01364	0.884962	0.291862
WP_GASTRIC_CANCER_NETWORK_1	-0.492023	5.15655e-24	7.52817e-24	-0.432735	4.37056e-11	1.03195e-10	-0.49324	3.38341e-15	8.63513e-15	-0.507193	7.27367e-09	5.37601e-08
WP_COPPER_HOMEOSTASIS	0.231837	6.42047e-06	1.88924e-06	0.0169422	0.806269	0.170589	0.0496508	0.458651	0.12835	-0.00140858	0.98808	0.315153
WP_KIT_RECEPTOR_SIGNALING_PATHWAY	-0.171906	0.000884938	0.000202662	-0.255802	0.000166319	8.38446e-05	0.0806906	0.227978	0.0702387	-0.288456	0.00177029	0.00202327
WP_TGFBETA_RECEPTOR_SIGNALING	-0.137993	0.00777445	0.00160838	-0.220168	0.0012535	0.000526209	-0.305601	3.00163e-06	2.30572e-06	-0.104661	0.265637	0.117587
WP_MIRNAS_INVOLVEMENT_IN_THE_IMMUNE_RESPONSE_IN_SEPSIS	-0.190607	0.000221731	5.45953e-05	-0.239957	0.000423789	0.000197941	-0.117849	0.0777256	0.0272091	-0.205598	0.0275023	0.0189714
WP_PROSTAGLANDIN_SYNTHESIS_AND_REGULATION	-0.122771	0.0179954	0.00355341	-0.189695	0.00559071	0.00204131	-0.0510873	0.445739	0.125345	-0.0241472	0.797829	0.270911
WP_GALANIN_RECEPTOR_PATHWAY	-0.18307	0.000393685	9.3995e-05	-0.236546	0.000514245	0.000235988	-0.257569	9.30009e-05	5.78812e-05	-0.222525	0.0168349	0.0127273
WP_AMYOTROPHIC_LATERAL_SCLEROSIS_ALS	0.0786605	0.130447	0.0227235	0.105943	0.124108	0.0334805	0.358813	3.06429e-08	3.11972e-08	0.270472	0.00346124	0.00352456
WP_SEROTONIN_RECEPTOR_467_AND_NR3C_SIGNALING	-0.016675	0.748876	0.112023	-0.0577879	0.402519	0.0942925	0.0787095	0.239638	0.0733948	-0.112912	0.229572	0.104594
WP_ID_SIGNALING_PATHWAY	-0.0819222	0.115197	0.0202476	-0.162134	0.0181569	0.00590601	-0.0234482	0.72648	0.187976	-0.220729	0.0177632	0.0132708
WP_INTEGRATED_BREAST_CANCER_PATHWAY	-0.0123944	0.81193	0.120321	-0.0907322	0.188179	0.0483227	-0.259119	8.40633e-05	5.26439e-05	-0.118873	0.205749	0.0957538
WP_GLYCEROLIPIDS_AND_GLYCEROPHOSPHOLIPIDS	0.171252	0.000926622	0.000211627	-0.0587036	0.395093	0.0927813	-0.0206532	0.758002	0.194545	-0.145029	0.121994	0.0635072
WP_TYPE_II_INTERFERON_SIGNALING_IFNG	-0.0998974	0.0545456	0.0101021	-0.20075	0.00332877	0.00127995	-0.107644	0.107322	0.0361814	-0.121478	0.195919	0.0921073
WP_DEVELOPMENT_AND_HETEROGENEITY_OF_THE_ILC_FAMILY	0.183898	0.00037002	8.86367e-05	-0.094425	0.170755	0.0443851	-0.0559603	0.403501	0.115307	-0.168892	0.0711742	0.0414633
WP_MITOCHONDRIAL_LCFATTY_ACID_BETAOXIDATION	0.613596	9.45537e-40	4.20278e-39	0.42714	8.22396e-11	1.83817e-10	0.550106	3.38551e-19	1.33617e-18	0.591325	3.45207e-12	8.35607e-11
WP_HEMATOPOIETIC_STEM_CELL_DIFFERENTIATION	-0.157476	0.00235032	0.000516155	-0.209492	0.00216716	0.000869622	0.0785478	0.240608	0.0736557	-0.170715	0.0681326	0.0400346
WP_METHIONINE_DE_NOVO_AND_SALVAGE_PATHWAY	0.468832	1.13429e-21	1.38277e-21	0.410059	5.28071e-10	9.66554e-10	0.486032	9.66357e-15	2.28859e-14	0.333258	0.000273312	0.000428606
WP_TP53_NETWORK	0.0225591	0.664936	0.100732	-0.0862893	0.210826	0.0533315	-0.158553	0.0173072	0.00717108	0.0712144	0.449465	0.175954
WP_GABA_RECEPTOR_SIGNALING	0.43657	1.07147e-18	1.02094e-18	0.238763	0.000453628	0.000210454	0.258444	8.78509e-05	5.48579e-05	0.256078	0.00573867	0.00537134
WP_TGFB_SIGNALING_IN_THYROID_CELLS_FOR_EPITHELIALMESENCHYMAL_TRANSITION	-0.271322	1.10652e-07	3.92643e-08	-0.256062	0.000163696	8.26724e-05	-0.0155736	0.816291	0.206418	-0.257187	0.00552477	0.00520635
WP_VALPROIC_ACID_PATHWAY	0.704294	7.29228e-57	1.45086e-55	0.585405	6.82759e-21	1.23813e-19	0.678352	1.09922e-31	1.50049e-30	0.674037	1.50682e-16	1.91531e-14
WP_SUDDEN_INFANT_DEATH_SYNDROME_SIDS_SUSCEPTIBILITY_PATHWAYS	0.439942	5.41527e-19	5.31892e-19	0.223744	0.00103739	0.000444655	0.27164	3.63027e-05	2.40554e-05	0.218832	0.0187923	0.0139112
WP_HISTONE_MODIFICATIONS	-0.117648	0.0234336	0.00455221	0.0511201	0.459055	0.105611	-0.00653761	0.922314	0.227138	0.12388	0.187154	0.0887954
WP_PATHWAYS_IN_CLEAR_CELL_RENAL_CELL_CARCINOMA	0.00725262	0.889272	0.130289	-0.0924079	0.180117	0.0465128	0.132151	0.0477132	0.0177841	-0.316679	0.000564562	0.000774654
WP_MIRNAS_INVOLVED_IN_DNA_DAMAGE_RESPONSE	-0.277269	5.65508e-08	2.08031e-08	-0.057218	0.407183	0.0952377	-0.352049	5.76233e-08	5.67007e-08	-0.181214	0.0526044	0.0323884
WP_ZINC_HOMEOSTASIS	0.190631	0.000221327	5.45006e-05	0.055769	0.419185	0.0976566	0.0653071	0.329465	0.0969026	0.05514	0.558349	0.206839
WP_BMP2WNT4FOXO1_PATHWAY_IN_HUMAN_PRIMARY_ENDOMETRIAL_STROMAL_CELL_DIFFERENTIATION	-0.10207	0.0494722	0.00921419	-0.101853	0.139386	0.0370752	-0.459151	3.92232e-13	7.59834e-13	-0.19053	0.0413895	0.0265329
WP_ALZHEIMERS_DISEASE	-0.0144807	0.781019	0.116273	-0.00109955	0.987302	0.201186	0.309475	2.21251e-06	1.73062e-06	0.0663179	0.481317	0.185336
WP_THYMIC_STROMAL_LYMPHOPOIETIN_TSLP_SIGNALING_PATHWAY	-0.0885146	0.0886614	0.0158739	-0.259301	0.000134168	6.91784e-05	-0.0559598	0.403506	0.115308	-0.130016	0.166077	0.0806981
WP_IMATINIB_AND_CHRONIC_MYELOID_LEUKEMIA	0.170851	0.000952996	0.000217279	-0.14989	0.0291194	0.00906397	0.04808	0.473005	0.13167	0.0189666	0.84055	0.281336
WP_EICOSANOID_SYNTHESIS	-0.38465	1.57351e-14	1.04076e-14	-0.337928	4.64851e-07	4.38214e-07	-0.150729	0.023742	0.00951878	-0.235529	0.011279	0.00923277
WP_SIGNALING_OF_HEPATOCYTE_GROWTH_FACTOR_RECEPTOR	0.0272442	0.600914	0.0920044	-0.224287	0.00100772	0.000433227	0.0997235	0.135898	0.0445658	-0.154423	0.0993904	0.0539092
WP_SIGNAL_TRANSDUCTION_OF_S1P_RECEPTOR	-0.419529	3.00731e-17	2.59011e-17	-0.464231	9.95619e-13	3.23358e-12	-0.382524	2.97285e-09	3.50589e-09	-0.571017	2.67536e-11	4.98191e-10
WP_SELENIUM_MICRONUTRIENT_NETWORK	0.289723	1.31593e-08	5.19673e-09	-0.0168962	0.806785	0.17068	0.346672	9.42036e-08	8.99267e-08	-0.00151906	0.987145	0.314949
WP_EUKARYOTIC_TRANSCRIPTION_INITIATION	-0.255714	5.97539e-07	1.96481e-07	-0.0435423	0.528344	0.118977	-0.282181	1.73296e-05	1.20052e-05	-0.0427586	0.650021	0.232384
WP_WNT_SIGNALING_PATHWAY_AND_PLURIPOTENCY	-0.150083	0.00376181	0.000808218	-0.186045	0.00659561	0.00236188	-0.455977	5.94773e-13	1.13651e-12	-0.218015	0.0192508	0.0141931
WP_GLUTATHIONE_METABOLISM	0.134792	0.00933925	0.00191396	-0.0853226	0.216002	0.0544586	0.220855	0.000850973	0.000451255	0.067545	0.473222	0.182981
WP_NOTCH1_REGULATION_OF_HUMAN_ENDOTHELIAL_CELL_CALCIFICATION	-0.143685	0.0055605	0.00116867	-0.183461	0.00740161	0.00262171	-0.230637	0.000487703	0.000269663	-0.0275246	0.770287	0.264028
WP_ROLE_OF_OSX_AND_MIRNAS_IN_TOOTH_DEVELOPMENT	-0.0733519	0.158543	0.0271712	-0.284993	2.52311e-05	1.54984e-05	-0.344979	1.0977e-07	1.03873e-07	0.0797211	0.397038	0.160134
WP_DEREGULATION_OF_RAB_AND_RAB_EFFECTOR_GENES_IN_BLADDER_CANCER	0.386617	1.12696e-14	7.62184e-15	0.32424	1.40661e-06	1.16085e-06	0.511263	2.19619e-16	6.50165e-16	0.162484	0.0827471	0.0466827
WP_IL5_SIGNALING_PATHWAY	-0.0981842	0.0588454	0.0108484	-0.2866	2.26008e-05	1.40714e-05	-0.0633402	0.34427	0.100669	-0.256658	0.00562587	0.00528461
WP_SRF_AND_MIRS_IN_SMOOTH_MUSCLE_DIFFERENTIATION_AND_PROLIFERATION	-0.123924	0.0169358	0.00335864	-0.288741	1.9496e-05	1.23369e-05	-0.069192	0.301446	0.0896814	-0.158989	0.0896685	0.0496496
WP_STEROL_REGULATORY_ELEMENTBINDING_PROTEINS_SREBP_SIGNALLING	0.392939	3.7973e-15	2.71584e-15	0.139141	0.0429913	0.0128985	0.149891	0.024541	0.00979969	0.13582	0.14781	0.0735666
WP_GPCRS_CLASS_A_RHODOPSINLIKE	-0.0735709	0.1573	0.0269775	-0.138884	0.0433812	0.0130046	0.0896814	0.180105	0.0571468	0.0204659	0.828132	0.278337
WP_ALLOGRAFT_REJECTION	0.0155194	0.765754	0.11426	-0.124722	0.0699349	0.0200092	-0.00118784	0.985863	0.239047	-0.023362	0.804269	0.272502
WP_IL1_AND_MEGAKARYOCYTES_IN_OBESITY	-0.269465	1.36013e-07	4.75243e-08	-0.31464	2.96282e-06	2.24107e-06	-0.386027	2.0724e-09	2.51404e-09	-0.165424	0.0772639	0.0442515
WP_CHEMOKINE_SIGNALING_PATHWAY	-0.21072	4.29366e-05	1.14711e-05	-0.325022	1.32234e-06	1.09976e-06	-0.227808	0.000574279	0.000313623	-0.230451	0.0132208	0.0105172
WP_MECP2_AND_ASSOCIATED_RETT_SYNDROME	0.00886666	0.864844	0.127165	0.0783726	0.255904	0.0633185	-0.103534	0.121496	0.0403635	-0.274323	0.00300936	0.00314129
WP_FOCAL_ADHESION	-0.115363	0.0262847	0.00506528	-0.13855	0.0438912	0.0131431	0.0293063	0.661938	0.174184	0.0513167	0.585989	0.21452
WP_PRIMARY_FOCAL_SEGMENTAL_GLOMERULOSCLEROSIS_FSGS	-0.152125	0.00331019	0.000715971	-0.162826	0.0176622	0.00576019	-0.266857	5.02773e-05	3.26149e-05	-0.245216	0.00825697	0.00722287
WP_GLUCURONIDATION	0.53614	5.38114e-29	1.1255e-28	0.186276	0.00652748	0.00234053	0.367832	1.28997e-08	1.38821e-08	0.559768	7.84162e-11	1.22334e-09
WP_GENES_TARGETED_BY_MIRNAS_IN_ADIPOCYTES	0.0110288	0.832326	0.122972	0.0255963	0.710977	0.153523	-0.0716504	0.284554	0.0852648	0.158558	0.0905508	0.05002
WP_MRNA_PROCESSING	-0.52581	9.1899e-28	1.7225e-27	-0.282091	3.07301e-05	1.84596e-05	-0.478691	2.74438e-14	6.11438e-14	-0.419072	3.14121e-06	9.45274e-06
WP_WNTBETACATENIN_SIGNALING_PATHWAY_IN_LEUKEMIA	-0.0271852	0.601702	0.0921127	0.0449076	0.515481	0.116538	-0.222796	0.000763407	0.000408327	-0.0966675	0.304078	0.130805
WP_RALA_DOWNSTREAM_REGULATED_GENES	-0.280134	4.06939e-08	1.5179e-08	-0.2781	4.01604e-05	2.3301e-05	-0.342952	1.31655e-07	1.23099e-07	-0.229181	0.01375	0.0108552
WP_EBV_LMP1_SIGNALING	-0.217117	2.46174e-05	6.75172e-06	-0.307428	5.09861e-06	3.63927e-06	-0.18751	0.00477174	0.00222174	-0.196409	0.0353979	0.0232983
WP_FARNESOID_X_RECEPTOR_PATHWAY	0.735451	2.36958e-64	2.67154e-62	0.597561	6.55923e-22	1.93419e-20	0.759691	1.46976e-43	1.7912e-41	0.547462	2.43059e-10	2.98826e-09
WP_HEPATITIS_C_AND_HEPATOCELLULAR_CARCINOMA	-0.232109	6.25774e-06	1.84408e-06	-0.33744	4.84019e-07	4.54118e-07	-0.322111	7.93434e-07	6.56064e-07	-0.211607	0.0231944	0.0165273
WP_TRANSCRIPTION_FACTOR_REGULATION_IN_ADIPOGENESIS	0.595294	6.06359e-37	2.22482e-36	0.441263	1.63047e-11	4.15861e-11	0.393019	9.95743e-10	1.26648e-09	0.379158	2.93145e-05	6.47718e-05
WP_ELECTRON_TRANSPORT_CHAIN_OXPHOS_SYSTEM_IN_MITOCHONDRIA	0.0259111	0.618849	0.094463	0.145599	0.0341135	0.0104575	0.344736	1.1219e-07	1.06019e-07	0.330923	0.00030348	0.000467266
WP_MELATONIN_METABOLISM_AND_EFFECTS	0.671339	6.0981e-50	5.57448e-49	0.571286	9.19905e-20	1.25393e-18	0.554783	1.46517e-19	6.08709e-19	0.533865	8.05142e-10	8.11574e-09
WP_AGERAGE_PATHWAY	-0.0657983	0.206066	0.0345659	-0.202144	0.0031121	0.00120564	-0.132149	0.0477168	0.0177852	-0.216926	0.0198771	0.0145746
WP_MIR5093P_ALTERATION_OF_YAP1ECM_AXIS	-0.250856	9.88081e-07	3.16356e-07	-0.101345	0.141381	0.0375372	-0.116065	0.082361	0.0286379	-0.0330366	0.725961	0.252673
WP_NUCLEOTIDE_GPCRS	-0.299995	3.74387e-09	1.54391e-09	-0.18686	0.00635819	0.00228726	-0.129711	0.052011	0.0191758	-0.320664	0.000476004	0.000672014
WP_TRANSLATION_FACTORS	-0.162585	0.00167811	0.000372705	0.0258834	0.707881	0.152956	-0.274913	2.89495e-05	1.95117e-05	0.0550176	0.559223	0.207082
WP_ESTROGEN_METABOLISM	0.629954	2.02566e-42	1.05276e-41	0.469184	5.29787e-13	1.82174e-12	0.482117	1.69122e-14	3.86039e-14	0.495005	1.87029e-08	1.23348e-07
WP_MIRNA_REGULATION_OF_P53_PATHWAY_IN_PROSTATE_CANCER	-0.222378	1.53846e-05	4.32176e-06	-0.0485665	0.481823	0.110067	-0.129934	0.0516056	0.0190458	0.00374439	0.96832	0.310809
WP_G_PROTEIN_SIGNALING_PATHWAYS	-0.0380392	0.465098	0.0731337	-0.126279	0.0664871	0.0191341	0.0138238	0.836626	0.210477	-0.0801512	0.394488	0.159358
WP_DIFFERENTIATION_PATHWAY	-0.117734	0.0233314	0.00453366	-0.188938	0.00578709	0.00210494	-0.152486	0.0221408	0.0089489	-0.168845	0.0712546	0.0415008
WP_NUCLEAR_RECEPTORS_METAPATHWAY	0.648564	1.17274e-45	7.31664e-45	0.384725	6.91066e-09	1.02567e-08	0.587763	2.69797e-22	1.41929e-21	0.442351	7.43417e-07	2.789e-06
WP_TCELL_ANTIGEN_RECEPTOR_TCR_PATHWAY_DURING_STAPHYLOCOCCUS_AUREUS_INFECTION	-0.179906	0.000497692	0.000117399	-0.291573	1.60045e-05	1.03304e-05	-0.108183	0.105563	0.035659	-0.199226	0.0327964	0.0218906
WP_OVERVIEW_OF_LEUKOCYTEINTRINSIC_HIPPO_PATHWAY_FUNCTIONS	0.0270087	0.604065	0.0924374	-0.207257	0.00242242	0.000961644	-0.189972	0.00423919	0.00199029	-0.118617	0.206736	0.0961158
WP_TGFBETA_SIGNALING_PATHWAY	-0.00947595	0.855655	0.125984	-0.1289	0.0609948	0.0177188	-0.227484	0.000585053	0.000319019	-0.147357	0.116054	0.0610606
WP_ATM_SIGNALING_PATHWAY	-0.231271	6.77216e-06	1.98639e-06	-0.370248	2.7319e-08	3.56325e-08	-0.304375	3.30294e-06	2.52187e-06	-0.39281	1.41026e-05	3.44743e-05
WP_TOLLLIKE_RECEPTOR_SIGNALING_PATHWAY	-0.107416	0.0386407	0.00730009	-0.217539	0.00143785	0.000596851	-0.0214502	0.74897	0.192674	-0.0904966	0.336129	0.141279
WP_INTERFERON_TYPE_I_SIGNALING_PATHWAYS	-0.145624	0.00494732	0.0010459	-0.187526	0.00616995	0.00222761	-0.115729	0.0832586	0.0289124	-0.248522	0.00740311	0.00661115
WP_OXIDATIVE_PHOSPHORYLATION	-0.0286942	0.581677	0.0893504	-0.00336414	0.961164	0.196908	0.231231	0.000471128	0.000261121	0.220055	0.0181233	0.0134957
WP_PHOTODYNAMIC_THERAPYINDUCED_AP1_SURVIVAL_SIGNALING	-0.312195	7.87951e-10	3.44879e-10	-0.362953	5.32548e-08	6.46812e-08	-0.177776	0.00751504	0.00336921	-0.359209	8.06633e-05	0.000154267
WP_NAD_METABOLISM_SIRTUINS_AND_AGING	0.171952	0.000882086	0.000202047	0.0468668	0.497309	0.113061	-0.269117	4.31401e-05	2.82771e-05	-0.0805458	0.392157	0.158647
WP_FATTY_ACID_BIOSYNTHESIS	0.535274	6.85138e-29	1.41301e-28	0.365672	4.1607e-08	5.20784e-08	0.412292	1.20566e-10	1.70853e-10	0.352525	0.000111585	0.000203769
WP_CORTICOTROPINRELEASING_HORMONE_SIGNALING_PATHWAY	0.0173301	0.739361	0.110758	-0.15729	0.0219683	0.00702446	0.139726	0.0362151	0.0139074	-0.12959	0.167481	0.0812494
WP_GPCRS_CLASS_C_METABOTROPIC_GLUTAMATE_PHEROMONE	-0.0894242	0.0854203	0.0153407	-0.0818073	0.235591	0.0588394	0.177435	0.00763252	0.00341739	0.0665664	0.479671	0.184859
WP_AMPLIFICATION_AND_EXPANSION_OF_ONCOGENIC_PATHWAYS_AS_METASTATIC_TRAITS	-0.416401	5.4348e-17	4.58028e-17	-0.451418	4.86029e-12	1.35167e-11	-0.406781	2.23572e-10	3.08678e-10	-0.397852	1.06737e-05	2.70078e-05
WP_EXERCISEINDUCED_CIRCADIAN_REGULATION	0.46929	1.02358e-21	1.25181e-21	0.24454	0.00032536	0.000155457	0.312578	1.72744e-06	1.37135e-06	0.351499	0.000117209	0.000212497
WP_PI3KAKTMTOR_SIGNALING_PATHWAY_AND_THERAPEUTIC_OPPORTUNITIES	0.398622	1.39954e-15	1.04727e-15	0.164579	0.0164618	0.00540308	0.33569	2.49928e-07	2.24243e-07	0.099824	0.288484	0.12553
WP_NEURAL_CREST_DIFFERENTIATION	-0.344726	8.61625e-12	4.49299e-12	-0.315732	2.72563e-06	2.0811e-06	-0.0975317	0.144756	0.0471105	-0.0774879	0.410436	0.164196
WP_APOPTOSIS_MODULATION_BY_HSP70	-0.0958742	0.065083	0.0119239	-0.103089	0.134624	0.0359655	0.161187	0.0155127	0.00648823	0.129965	0.166246	0.0807644
WP_TNF_RELATED_WEAK_INDUCER_OF_APOPTOSIS_TWEAK_SIGNALING_PATHWAY	-0.333534	4.3289e-11	2.13157e-11	-0.31915	2.09472e-06	1.64778e-06	-0.251856	0.000134247	8.1457e-05	-0.182528	0.0508852	0.0314986
WP_NRF2_PATHWAY	0.405698	3.93181e-16	3.06972e-16	0.0787662	0.253517	0.0627964	0.263052	6.48638e-05	4.12903e-05	0.317109	0.000554324	0.000763084
WP_MAMMARY_GLAND_DEVELOPMENT_PATHWAY_PREGNANCY_AND_LACTATION_STAGE_3_OF_4	0.461417	5.84514e-21	6.76361e-21	0.312267	3.54777e-06	2.63145e-06	0.0513801	0.443131	0.124735	0.284451	0.00206319	0.00229192
WP_RAC1PAK1P38MMP2_PATHWAY	-0.249049	1.18827e-06	3.76748e-07	-0.272376	5.85322e-05	3.26925e-05	-0.0894148	0.181409	0.0575083	-0.0493083	0.600755	0.218642
WP_SYNAPTIC_VESICLE_PATHWAY	-0.214728	3.03613e-05	8.25438e-06	-0.0501018	0.468062	0.107381	-0.0947024	0.156832	0.0505785	-0.172952	0.0645448	0.0383288
WP_OVARIAN_INFERTILITY_GENES	0.00341299	0.947762	0.137679	-0.195753	0.00422195	0.00158404	-0.200117	0.00256472	0.00124611	-0.192822	0.0389594	0.0252237
WP_METABOLISM_OF_SPINGOLIPIDS_IN_ER_AND_GOLGI_APPARATUS	-0.257235	5.09353e-07	1.69067e-07	-0.249746	0.0002395	0.000116873	-0.322102	7.94024e-07	6.56515e-07	-0.332927	0.000277416	0.000433725
WP_TCA_CYCLE_AKA_KREBS_OR_CITRIC_ACID_CYCLE	0.374302	8.77949e-14	5.38881e-14	0.261453	0.00011739	6.13147e-05	0.416516	7.45332e-11	1.08831e-10	0.14001	0.135594	0.0689192
WP_PARKINSONS_DISEASE_PATHWAY	-0.346136	6.99831e-12	3.66414e-12	-0.4401	1.86834e-11	4.71511e-11	-0.322322	7.79669e-07	6.45511e-07	-0.245753	0.00811274	0.00712131
WP_ARRHYTHMOGENIC_RIGHT_VENTRICULAR_CARDIOMYOPATHY	0.0438243	0.399972	0.0638172	0.0556506	0.420174	0.0978552	0.0272419	0.684428	0.179043	0.111286	0.236391	0.107103
WP_MFAP5MEDIATED_OVARIAN_CANCER_CELL_MOTILITY_AND_INVASIVENESS	-0.253834	7.26774e-07	2.35756e-07	-0.356867	9.17771e-08	1.05359e-07	-0.254226	0.000115405	7.08177e-05	-0.521551	2.27752e-09	1.98491e-08
WP_HAIR_FOLLICLE_DEVELOPMENT_CYTODIFFERENTIATION_PART_3_OF_3	-0.13952	0.00711427	0.0014783	-0.139221	0.0428696	0.0128654	-0.271583	3.64476e-05	2.41433e-05	0.0202647	0.829797	0.27874
WP_GLOBO_SPHINGOLIPID_METABOLISM	-0.259731	3.91147e-07	1.31509e-07	-0.388782	4.64436e-09	7.1267e-09	0.189334	0.00437177	0.00204827	-0.253265	0.00631484	0.00580484
WP_UREA_CYCLE_AND_METABOLISM_OF_AMINO_GROUPS	0.358736	1.04115e-12	5.79193e-13	0.293471	1.40062e-05	9.1636e-06	0.165245	0.0130663	0.0055572	0.172763	0.0648425	0.0384717
WP_NONHOMOLOGOUS_END_JOINING	-0.176667	0.000630156	0.000146835	0.128626	0.0615495	0.0178629	-0.164808	0.0133125	0.00564997	-0.20082	0.0313973	0.0211376
WP_ONE_CARBON_METABOLISM	0.451592	4.82916e-20	5.12077e-20	0.40143	1.29927e-09	2.19868e-09	0.368053	1.26239e-08	1.36072e-08	0.443073	7.09687e-07	2.68559e-06
WP_H19_ACTION_RBE2F1_SIGNALING_AND_CDKBETACATENIN_ACTIVITY	-0.407234	2.97243e-16	2.33263e-16	-0.352013	1.40525e-07	1.54502e-07	-0.357563	3.44745e-08	3.48953e-08	-0.338648	0.000213968	0.000350964
WP_OVERVIEW_OF_NANOPARTICLE_EFFECTS	-0.321575	2.26344e-10	1.03455e-10	-0.313721	3.17749e-06	2.38437e-06	-0.198966	0.00271855	0.0013163	-0.084156	0.371214	0.152208
WP_GLYCOLYSIS_AND_GLUCONEOGENESIS	0.245211	1.74999e-06	5.44498e-07	0.0100313	0.884554	0.184103	0.322401	7.74567e-07	6.41592e-07	-0.23551	0.011286	0.00923719
WP_MYOMETRIAL_RELAXATION_AND_CONTRACTION_PATHWAYS	-0.167265	0.00122203	0.000274979	-0.294987	1.25814e-05	8.31215e-06	-0.018455	0.78308	0.199696	-0.151851	0.105224	0.0564624
WP_CONSTITUTIVE_ANDROSTANE_RECEPTOR_PATHWAY	0.716114	1.38312e-59	4.25283e-58	0.51701	6.89691e-16	4.23199e-15	0.66854	1.65372e-30	1.94019e-29	0.606149	7.05901e-13	1.88036e-11
WP_LUNG_FIBROSIS	-0.306417	1.66311e-09	7.0612e-10	-0.283773	2.74186e-05	1.66915e-05	-0.269159	4.30166e-05	2.82012e-05	-0.105052	0.263847	0.116959
WP_SIMPLIFIED_DEPICTION_OF_MYD88_DISTINCT_INPUTOUTPUT_PATHWAY	0.0274073	0.598736	0.0917047	-0.202705	0.00302865	0.00117672	-0.056663	0.397614	0.113881	-0.0985772	0.294579	0.127606
WP_NANOMATERIAL_INDUCED_APOPTOSIS	-0.280638	3.83909e-08	1.43615e-08	-0.216781	0.00149546	0.000618636	0.149427	0.0249924	0.00995744	0.0543863	0.563747	0.208339
WP_BLOOD_CLOTTING_CASCADE	0.559307	6.41064e-32	1.7364e-31	0.378924	1.20841e-08	1.70009e-08	0.653523	8.62764e-29	8.19315e-28	0.381643	2.57197e-05	5.79612e-05
WP_ETHANOL_METABOLISM_RESULTING_IN_PRODUCTION_OF_ROS_BY_CYP2E1	0.103282	0.0468157	0.00874942	0.0807563	0.241683	0.0601915	-0.0970897	0.146595	0.0476338	0.000828579	0.992988	0.316223
WP_INSULIN_SIGNALING	-0.0230217	0.658496	0.0998561	-0.106883	0.120786	0.0326853	0.0851328	0.203306	0.0634865	-0.285576	0.00197681	0.00221258
WP_SULFATION_BIOTRANSFORMATION_REACTION	0.25772	4.83988e-07	1.61089e-07	0.138729	0.0436168	0.0130686	0.32135	8.45121e-07	6.95449e-07	0.0288819	0.759297	0.261245
WP_INTERACTOME_OF_POLYCOMB_REPRESSIVE_COMPLEX_2_PRC2	-0.062533	0.229525	0.0382254	-0.11448	0.0964184	0.0266984	-0.346824	9.29134e-08	8.87717e-08	-0.2905	0.00163584	0.0018957
WP_SEROTONIN_RECEPTOR_2_AND_ELKSRFGATA4_SIGNALING	-0.095759	0.0654079	0.0119795	-0.169494	0.0134666	0.00449185	-0.0296982	0.657701	0.173263	-0.330512	0.000309088	0.000474411
WP_NANOPARTICLE_TRIGGERED_REGULATED_NECROSIS	0.0876199	0.0919449	0.0164107	-0.012066	0.861353	0.180144	0.144724	0.0299911	0.0117297	0.0192546	0.838161	0.280761
WP_NUCLEAR_RECEPTORS_IN_LIPID_METABOLISM_AND_TOXICITY	0.70462	6.16107e-57	1.27311e-55	0.524791	2.11392e-16	1.47631e-15	0.686959	9.32994e-33	1.61029e-31	0.574142	1.97011e-11	3.90264e-10
WP_TCA_CYCLE_AND_DEFICIENCY_OF_PYRUVATE_DEHYDROGENASE_COMPLEX_PDHC	0.47399	3.54051e-22	4.48219e-22	0.343466	2.92461e-07	2.9313e-07	0.33661	2.30649e-07	2.0819e-07	0.276903	0.00273703	0.00290092
WP_DNA_IRDAMAGE_AND_CELLULAR_RESPONSE_VIA_ATR	-0.341205	1.44181e-11	7.41077e-12	-0.30209	7.55046e-06	5.21437e-06	-0.349911	7.01401e-08	6.81116e-08	-0.311135	0.000713035	0.00093776
WP_LEPTIN_SIGNALING_PATHWAY	0.377358	5.31767e-14	3.32085e-14	0.111998	0.103909	0.0285683	0.401842	3.85164e-10	5.174e-10	0.290725	0.00162162	0.00188212
WP_DNA_DAMAGE_RESPONSE_ONLY_ATM_DEPENDENT	0.0523429	0.314665	0.0511912	-0.0921881	0.18116	0.046748	0.0773188	0.248069	0.0756536	-0.137935	0.141545	0.0712074
WP_CYTOPLASMIC_RIBOSOMAL_PROTEINS	-0.39804	1.55174e-15	1.15604e-15	-0.218765	0.00134902	0.000562963	-0.476895	3.52932e-14	7.74917e-14	-0.13612	0.146909	0.0732304
WP_ESTROGEN_RECEPTOR_PATHWAY	0.701731	2.72501e-56	4.84527e-55	0.590127	2.78066e-21	5.50213e-20	0.58796	2.59244e-22	1.36531e-21	0.568318	3.47566e-11	6.05984e-10
WP_GASTRIC_CANCER_NETWORK_2	-0.487395	1.56371e-23	2.20558e-23	-0.415917	2.82354e-10	5.60643e-10	-0.539208	2.26675e-18	8.06539e-18	-0.446525	5.67547e-07	2.22932e-06
WP_PHYTOCHEMICAL_ACTIVITY_ON_NRF2_TRANSCRIPTIONAL_ACTIVATION	0.322551	1.9829e-10	9.11243e-11	0.140876	0.0404345	0.0121985	-0.0103203	0.877652	0.218543	0.300885	0.00108525	0.00134213
WP_IL7_SIGNALING_PATHWAY	0.00954357	0.854636	0.125853	-0.17844	0.00922264	0.0031936	0.0899205	0.178942	0.0568235	-0.0571206	0.544279	0.203007
WP_TRYPTOPHAN_METABOLISM	0.652443	2.32135e-46	1.52822e-45	0.535139	4.18153e-17	3.32843e-16	0.607527	4.33428e-24	2.61928e-23	0.474436	8.48792e-08	4.497e-07
WP_SPHINGOLIPID_PATHWAY	-0.254262	6.95213e-07	2.26263e-07	-0.190012	0.00551016	0.00201507	-0.492898	3.55806e-15	9.03381e-15	-0.455655	3.10528e-07	1.31631e-06
WP_COMPLEMENT_ACTIVATION	0.414758	7.39793e-17	6.14231e-17	0.19286	0.00483266	0.00179104	0.440863	4.07446e-12	6.98918e-12	0.294382	0.00140566	0.00167052
WP_ALPHA_6_BETA_4_SIGNALING_PATHWAY	-0.0405043	0.436654	0.0690982	-0.00882786	0.898325	0.186435	0.206404	0.00185574	0.000923879	-0.0819188	0.38411	0.156176
WP_SLEEP_REGULATION	-0.285569	2.15708e-08	8.31263e-09	-0.251254	0.00021889	0.000107726	0.0538327	0.421642	0.119658	-0.160571	0.086481	0.0482971
WP_ADIPOGENESIS	0.350221	3.80861e-12	2.03877e-12	0.0633386	0.35878	0.0852835	0.157019	0.0184332	0.00759319	0.0555858	0.555167	0.205951
WP_NEOVASCULARISATION_PROCESSES	-0.250921	9.81542e-07	3.14363e-07	-0.261845	0.000114555	5.99872e-05	-0.29416	7.20614e-06	5.2488e-06	-0.33267	0.000280632	0.000437713
WP_TYROBP_CAUSAL_NETWORK	-0.384718	1.55538e-14	1.02954e-14	-0.380534	1.03596e-08	1.48083e-08	-0.328261	4.73475e-07	4.0591e-07	-0.222087	0.0170574	0.0128562
WP_SEROTONIN_AND_ANXIETY	0.166068	0.00132636	0.000297196	0.0191369	0.781768	0.166267	-0.0451628	0.500303	0.137907	-0.178748	0.0559605	0.0340982
WP_NCRNAS_INVOLVED_IN_STAT3_SIGNALING_IN_HEPATOCELLULAR_CARCINOMA	0.0807537	0.120491	0.0211121	-0.123321	0.0731643	0.0208473	-0.108529	0.104447	0.0353268	-0.029454	0.754679	0.260069
WP_STATIN_PATHWAY	0.396303	2.10818e-15	1.54944e-15	0.0968061	0.160174	0.0419467	0.267649	4.76589e-05	3.1034e-05	0.0343189	0.715771	0.250013
WP_EXTRACELLULAR_VESICLEMEDIATED_SIGNALING_IN_RECIPIENT_CELLS	-0.113466	0.0288742	0.00552695	-0.212143	0.00189623	0.000769779	-0.0593879	0.375273	0.108414	-0.151977	0.104931	0.0563358
WP_LEPTIN_INSULIN_OVERLAP	0.371352	1.41732e-13	8.52848e-14	0.292253	1.5259e-05	9.8988e-06	0.524441	2.67788e-17	8.51306e-17	0.173504	0.063683	0.0379137
WP_ATM_SIGNALING_NETWORK_IN_DEVELOPMENT_AND_DISEASE	-0.267241	1.73783e-07	6.02437e-08	-0.222044	0.00113546	0.000481955	-0.316217	1.28767e-06	1.03774e-06	-0.449784	4.5855e-07	1.85525e-06
WP_BONE_MORPHOGENIC_PROTEIN_BMP_SIGNALLING_AND_REGULATION	0.250666	1.00753e-06	3.22274e-07	0.22703	0.000869556	0.000379095	-0.046121	0.491246	0.135851	0.18759	0.0446896	0.0282702
WP_REGULATION_OF_ACTIN_CYTOSKELETON	-0.123902	0.0169557	0.00336231	-0.18657	0.00644188	0.00231364	-0.125694	0.0597847	0.021618	-0.248175	0.00748894	0.0066738
WP_INITIATION_OF_TRANSCRIPTION_AND_TRANSLATION_ELONGATION_AT_THE_HIV1_LTR	-0.292798	9.07898e-09	3.63693e-09	0.0462956	0.502572	0.114072	-0.202392	0.0022838	0.00111703	0.0334825	0.722412	0.251749
WP_TUMOR_SUPPRESSOR_ACTIVITY_OF_SMARCB1	-0.330424	6.7027e-11	3.23897e-11	-0.318397	2.22036e-06	1.73593e-06	-0.46144	2.8974e-13	5.66702e-13	-0.325777	0.00038109	0.000562444
WP_BLADDER_CANCER	-0.426236	8.27937e-18	7.42835e-18	-0.501909	6.29187e-15	3.02373e-14	-0.376183	5.65158e-09	6.40296e-09	-0.428348	1.79172e-06	5.93316e-06
WP_MIRNA_REGULATION_OF_DNA_DAMAGE_RESPONSE	-0.358799	1.03102e-12	5.73764e-13	-0.412712	3.98299e-10	7.60428e-10	-0.28954	1.0156e-05	7.23402e-06	-0.354304	0.000102421	0.000189447
WP_REGULATION_OF_WNTBCATENIN_SIGNALING_BY_SMALL_MOLECULE_COMPOUNDS	-0.124473	0.0164506	0.00326888	-0.0549194	0.426316	0.0990928	-0.145357	0.029272	0.0114729	0.0612991	0.515182	0.194981
WP_GPR40_PATHWAY	-0.248708	1.23018e-06	3.8924e-07	-0.289633	1.8325e-05	1.16679e-05	0.163289	0.0141995	0.005981	-0.413477	4.37217e-06	1.24045e-05
WP_DEVELOPMENT_OF_PULMONARY_DENDRITIC_CELLS_AND_MACROPHAGE_SUBSETS	-0.246445	1.54629e-06	4.83355e-07	-0.316758	2.51926e-06	1.94135e-06	-0.0692457	0.30107	0.0895838	-0.200492	0.0316805	0.0212911
WP_CELL_DIFFERENTIATION_INDEX	-0.080778	0.12038	0.0210939	0.0941643	0.171944	0.0446569	-0.0108175	0.871807	0.217404	0.163104	0.0815665	0.0461654
WP_PHOTODYNAMIC_THERAPYINDUCED_NFKB_SURVIVAL_SIGNALING	-0.38305	2.06061e-14	1.33703e-14	-0.361662	5.98292e-08	7.16955e-08	-0.417012	7.04032e-11	1.03082e-10	-0.290658	0.00162585	0.00188616
WP_ESC_PLURIPOTENCY_PATHWAYS	0.015801	0.76163	0.113714	-0.0371484	0.590662	0.130945	-0.0149805	0.823171	0.207796	-0.232768	0.0123017	0.00991783
WP_NOCGMPPKG_MEDIATED_NEUROPROTECTION	0.287667	1.68235e-08	6.57284e-09	0.279002	3.78174e-05	2.2126e-05	0.404887	2.75725e-10	3.773e-10	0.201794	0.030567	0.0206846
WP_BDNFTRKB_SIGNALING	-0.00507879	0.922333	0.134481	-0.085349	0.21586	0.0544276	-0.292221	8.32849e-06	6.00915e-06	-0.270014	0.00351882	0.00357205
WP_REGULATION_OF_APOPTOSIS_BY_PARATHYROID_HORMONERELATED_PROTEIN	-0.393681	3.33678e-15	2.40282e-15	-0.349462	1.75289e-07	1.88086e-07	-0.152004	0.0225705	0.00910276	-0.0898022	0.339866	0.142469
WP_MAMMARY_GLAND_DEVELOPMENT_PATHWAY_INVOLUTION_STAGE_4_OF_4	-0.273999	8.19632e-08	2.96316e-08	-0.3962	2.21451e-09	3.62142e-09	-0.166361	0.0124562	0.00532558	-0.0355815	0.705787	0.247389
WP_IL2_SIGNALING_PATHWAY	-0.125528	0.0155526	0.00310183	-0.283092	2.87173e-05	1.73905e-05	-0.0800954	0.231438	0.0711792	-0.198752	0.033222	0.0221171
WP_STEROID_BIOSYNTHESIS	0.384233	1.68828e-14	1.11157e-14	0.308999	4.53542e-06	3.28029e-06	0.417847	6.3957e-11	9.40451e-11	0.040916	0.664169	0.236248
WP_NOTCH_SIGNALING_PATHWAY_NETPATH	-0.147196	0.00449545	0.000955473	-0.193957	0.00459218	0.00171007	-0.0404035	0.54656	0.148327	-0.040411	0.668068	0.237305
WP_NSP1_FROM_SARSCOV2_INHIBITS_TRANSLATION_INITIATION_IN_THE_HOST_CELL	-0.276365	6.26921e-08	2.2961e-08	-0.101425	0.141063	0.0374637	-0.132414	0.0472676	0.017638	-0.04135	0.660826	0.235338
WP_NAD_METABOLISM	0.31027	1.01253e-09	4.36822e-10	0.182242	0.00781151	0.00275234	0.258903	8.52556e-05	5.33423e-05	0.224091	0.0160595	0.0122718
WP_PRADERWILLI_AND_ANGELMAN_SYNDROME	-0.395499	2.42781e-15	1.77362e-15	-0.367082	3.65724e-08	4.63895e-08	-0.285554	1.35901e-05	9.51156e-06	-0.216918	0.0198817	0.0145774
WP_STRUCTURAL_PATHWAY_OF_INTERLEUKIN_1_IL1	0.140365	0.00677089	0.00141019	-0.024537	0.722435	0.155612	0.0661273	0.323414	0.0953508	0.14115	0.132407	0.067674
WP_HAIR_FOLLICLE_DEVELOPMENT_ORGANOGENESIS_PART_2_OF_3	-0.146395	0.00472072	0.00100047	-0.0907876	0.187908	0.0482623	-0.031093	0.642712	0.169985	-0.174195	0.062619	0.0373982
WP_MITOCHONDRIAL_GENE_EXPRESSION	0.0296477	0.569185	0.0876177	0.233883	0.00059696	0.000270056	-0.0853983	0.201895	0.0631067	0.106105	0.259061	0.115271
WP_CANONICAL_AND_NONCANONICAL_NOTCH_SIGNALING	-0.3151	5.37963e-10	2.39404e-10	-0.366222	3.95702e-08	4.97951e-08	-0.297962	5.40879e-06	4.00297e-06	-0.172167	0.0657861	0.038923
WP_MESODERMAL_COMMITMENT_PATHWAY	-0.119563	0.0212541	0.00415438	-0.0538098	0.435735	0.100982	-0.403481	3.21879e-10	4.37017e-10	-0.245054	0.00830089	0.00725366
WP_PPAR_ALPHA_PATHWAY	0.604626	2.36643e-38	9.25388e-38	0.548773	4.53416e-18	4.27886e-17	0.595935	5.05992e-23	2.76936e-22	0.482943	4.59566e-08	2.63981e-07
WP_STRIATED_MUSCLE_CONTRACTION_PATHWAY	-0.0524595	0.313586	0.0510284	0.0305732	0.658038	0.143734	-0.0546281	0.414805	0.118025	0.0849846	0.366506	0.150772
WP_MAPK_AND_NFKB_SIGNALLING_PATHWAYS_INHIBITED_BY_YERSINIA_YOPJ	0.19538	0.000152386	3.82048e-05	0.0810755	0.239821	0.059779	0.271089	3.77037e-05	2.49133e-05	0.0398073	0.672741	0.238569
WP_PPAR_SIGNALING_PATHWAY	0.607139	9.69895e-39	3.90532e-38	0.507816	2.6846e-15	1.4485e-14	0.618646	3.7268e-25	2.4712e-24	0.524143	1.83609e-09	1.64555e-08
WP_VITAMIN_A_AND_CAROTENOID_METABOLISM	0.492148	5.00293e-24	7.31621e-24	0.280629	3.39121e-05	2.0123e-05	0.333272	3.08283e-07	2.71685e-07	0.20447	0.028383	0.0194705
WP_PDGF_PATHWAY	-0.0625277	0.229565	0.0382316	-0.181014	0.00824468	0.00288889	0.044212	0.509377	0.139958	-0.24406	0.0085754	0.00744464
WP_ANGIOGENESIS	-0.0422443	0.417194	0.0663074	-0.161002	0.0189917	0.006152	-0.153796	0.0210078	0.00854005	-0.0893169	0.342492	0.143302
WP_LIVER_X_RECEPTOR_PATHWAY	0.629123	2.79313e-42	1.43139e-41	0.475559	2.31706e-13	8.41716e-13	0.531119	8.89893e-18	2.91798e-17	0.37084	4.50682e-05	9.26627e-05
WP_EDA_SIGNALLING_IN_HAIR_FOLLICLE_DEVELOPMENT	-0.303617	2.37483e-09	9.96641e-10	-0.0687204	0.319325	0.0769927	-0.333788	2.94823e-07	2.60892e-07	-0.0654735	0.486929	0.186958
WP_REGULATION_OF_TOLLLIKE_RECEPTOR_SIGNALING_PATHWAY	-0.165302	0.00139732	0.00031236	-0.235994	0.000530472	0.000242748	-0.0770033	0.25001	0.076171	-0.130332	0.165042	0.0802908
WP_IL17_SIGNALING_PATHWAY	0.198056	0.000123001	3.1258e-05	-0.0095949	0.889544	0.18495	0.329852	4.13516e-07	3.5764e-07	0.160586	0.0864497	0.0482836
WP_TLR4_SIGNALING_AND_TOLERANCE	0.025127	0.629505	0.0959168	-0.10829	0.115943	0.0315171	0.103267	0.122465	0.0406464	-0.0311861	0.740749	0.2565
WP_ONCOSTATIN_M_SIGNALING_PATHWAY	-0.0245524	0.637364	0.0969857	-0.233434	0.00061206	0.000276179	-0.0501949	0.453735	0.12721	-0.106034	0.259382	0.115384
WP_NCRNAS_INVOLVED_IN_WNT_SIGNALING_IN_HEPATOCELLULAR_CARCINOMA	-0.209184	4.89493e-05	1.29812e-05	-0.163734	0.0170315	0.00557312	-0.521674	4.19743e-17	1.31617e-16	-0.069498	0.460493	0.179238
WP_ERK_PATHWAY_IN_HUNTINGTONS_DISEASE	-0.1192	0.0216532	0.0042276	-0.154146	0.024796	0.00783674	-0.170391	0.0104558	0.00455148	-0.0792555	0.399809	0.160974
WP_MIRNA_TARGETS_IN_ECM_AND_MEMBRANE_RECEPTORS	-0.122005	0.0187311	0.00368768	-0.0494651	0.473742	0.108492	-0.113925	0.0882095	0.0304135	-0.0230542	0.806797	0.273124
WP_REGULATION_OF_MICROTUBULE_CYTOSKELETON	-0.206937	5.91964e-05	1.55509e-05	-0.235017	0.000560355	0.0002551	-0.130865	0.0499396	0.0185088	-0.278075	0.00262085	0.00279743
WP_PREGNANE_X_RECEPTOR_PATHWAY	0.701072	3.81466e-56	6.45115e-55	0.470435	4.51049e-13	1.57319e-12	0.690474	3.32415e-33	6.07673e-32	0.54107	4.29669e-10	4.72366e-09
WP_NONGENOMIC_ACTIONS_OF_125_DIHYDROXYVITAMIN_D3	-0.194851	0.000158922	3.97291e-05	-0.221147	0.00119055	0.00050259	0.012214	0.855429	0.214194	-0.267382	0.00386685	0.00386788
WP_FACTORS_AND_PATHWAYS_AFFECTING_INSULINLIKE_GROWTH_FACTOR_IGF1AKT_SIGNALING	0.257547	4.92914e-07	1.63901e-07	0.397503	1.94068e-09	3.20483e-09	0.308393	2.41032e-06	1.87478e-06	0.304329	0.000943975	0.00119128
WP_AMINO_ACID_METABOLISM	0.561276	3.52991e-32	9.83521e-32	0.450428	5.47829e-12	1.51018e-11	0.579114	1.50749e-21	7.6009e-21	0.321946	0.000450349	0.000641704
WP_NOTCH_SIGNALING	-0.333514	4.34111e-11	2.13725e-11	-0.29557	1.20716e-05	8.00514e-06	-0.117047	0.0797818	0.0278453	-0.234358	0.0117034	0.00951896
WP_NANOPARTICLEMEDIATED_ACTIVATION_OF_RECEPTOR_SIGNALING	-0.337386	2.50213e-11	1.2613e-11	-0.352655	1.32876e-07	1.47068e-07	-0.29964	4.7594e-06	3.55105e-06	-0.327865	0.00034763	0.000522334
WP_TOLLLIKE_RECEPTOR_SIGNALING_RELATED_TO_MYD88	-0.0921822	0.0761724	0.0138032	-0.121914	0.0765246	0.0217122	0.167613	0.0118014	0.00507463	-0.108291	0.249321	0.111796
WP_4HYDROXYTAMOXIFEN_DEXAMETHASONE_AND_RETINOIC_ACIDS_REGULATION_OF_P27_EXPRESSION	-0.11512	0.0266053	0.00512246	-0.291248	1.63727e-05	1.05419e-05	-0.109677	0.10081	0.0342373	-0.458812	2.51055e-07	1.11225e-06
WP_ECTODERM_DIFFERENTIATION	0.144905	0.00516711	0.00108975	0.104019	0.131125	0.0351442	0.186469	0.0050143	0.0023259	0.086113	0.360154	0.148821
WP_PHYSIOLOGICAL_AND_PATHOLOGICAL_HYPERTROPHY_OF_THE_HEART	0.0500094	0.336753	0.0545077	-0.104744	0.128446	0.0345116	-0.0279256	0.676947	0.177433	-0.0400756	0.670662	0.238007
WP_INTEGRINMEDIATED_CELL_ADHESION	-0.254381	6.86637e-07	2.23672e-07	-0.310923	3.92622e-06	2.88274e-06	-0.167721	0.0117464	0.00505343	-0.159671	0.0882821	0.0490642
WP_PREIMPLANTATION_EMBRYO	-0.288308	1.55854e-08	6.11116e-09	-0.382577	8.51032e-09	1.23947e-08	-0.0139955	0.834625	0.21008	-0.11258	0.230951	0.105104
WP_DOPAMINERGIC_NEUROGENESIS	0.0752301	0.148123	0.0255385	-0.12761	0.0636489	0.018406	-0.0414818	0.535898	0.145899	-0.0513719	0.585586	0.214406
WP_HUMAN_COMPLEMENT_SYSTEM	0.273439	8.73004e-08	3.1451e-08	-0.00565706	0.934741	0.192537	0.177363	0.00765778	0.00342773	0.0792279	0.399974	0.161024
WP_MAMMARY_GLAND_DEVELOPMENT_PATHWAY_PUBERTY_STAGE_2_OF_4	0.0445601	0.392099	0.0626723	0.0061722	0.928813	0.19155	-0.0548899	0.412569	0.117489	0.225003	0.0156228	0.012011
WP_NOVEL_INTRACELLULAR_COMPONENTS_OF_RIGILIKE_RECEPTOR_RLR_PATHWAY	-0.108219	0.0372034	0.00704204	-0.0325676	0.637274	0.139833	0.16824	0.0114851	0.00495247	-0.0421076	0.655006	0.23375
WP_MONOAMINE_GPCRS	0.45517	2.25596e-20	2.46776e-20	0.479253	1.4237e-13	5.26082e-13	0.338641	1.93007e-07	1.76313e-07	0.571238	2.61838e-11	4.89954e-10
WP_SIMPLIFIED_INTERACTION_MAP_BETWEEN_LOXL4_AND_OXIDATIVE_STRESS_PATHWAY	-0.441672	3.80449e-19	3.79148e-19	-0.486169	5.62933e-14	2.22624e-13	-0.293296	7.68748e-06	5.57643e-06	-0.0412987	0.661221	0.235446
WP_METAPATHWAY_BIOTRANSFORMATION_PHASE_I_AND_II	0.695558	6.1573e-55	8.62303e-54	0.510655	1.77227e-15	9.98604e-15	0.716025	1.14996e-36	3.82216e-35	0.609136	5.07572e-13	1.41687e-11
WP_CELLTYPE_DEPENDENT_SELECTIVITY_OF_CCK2R_SIGNALING	-0.215431	2.85492e-05	7.78272e-06	-0.285462	2.44355e-05	1.50708e-05	-0.186195	0.00508011	0.00235402	-0.417343	3.48119e-06	1.02987e-05
WP_ENERGY_METABOLISM	0.234033	5.21363e-06	1.55115e-06	0.242407	0.000368181	0.000174164	0.0542773	0.417812	0.118744	0.0649172	0.490646	0.188027
WP_ENDODERM_DIFFERENTIATION	-0.219535	1.98621e-05	5.48852e-06	-0.251277	0.000218585	0.00010759	-0.595228	5.85917e-23	3.1736e-22	-0.340301	0.000198313	0.000329277
WP_GLYCEROPHOSPHOLIPID_BIOSYNTHETIC_PATHWAY	0.447881	1.05353e-19	1.09376e-19	0.146102	0.0334933	0.0102867	0.408436	1.85956e-10	2.58702e-10	0.15773	0.0922702	0.0507727
WP_HEMATOPOIETIC_STEM_CELL_GENE_REGULATION_BY_GABP_ALPHABETA_COMPLEX	-0.1346	0.00944092	0.00193366	-0.151208	0.0277165	0.00866604	-0.408808	1.78378e-10	2.48591e-10	-0.26193	0.00468776	0.00453947
WP_MAPK_CASCADE	-0.158679	0.00217296	0.000478601	-0.270775	6.49386e-05	3.59239e-05	0.0517878	0.439517	0.123887	-0.181293	0.0524998	0.0323346
WP_GLYCOGEN_SYNTHESIS_AND_DEGRADATION	0.0963535	0.063746	0.0116945	-0.0198334	0.774036	0.164894	0.362919	2.07335e-08	2.16392e-08	-0.0501409	0.594614	0.216933
WP_FATTY_ACID_BETA_OXIDATION	0.56851	3.8064e-33	1.11951e-32	0.507227	2.92467e-15	1.56074e-14	0.549731	3.61865e-19	1.41983e-18	0.461463	2.09648e-07	9.58938e-07
WP_MAPK_SIGNALING_PATHWAY	-0.195285	0.000153543	3.84753e-05	-0.287795	2.08134e-05	1.30797e-05	0.042392	0.52698	0.143913	-0.144911	0.122302	0.0636327
WP_DNA_IRDOUBLE_STRAND_BREAKS_DSBS_AND_CELLULAR_RESPONSE_VIA_ATM	-0.37405	9.14769e-14	5.60511e-14	-0.355287	1.05517e-07	1.19644e-07	-0.446607	1.98273e-12	3.55353e-12	-0.426698	1.98222e-06	6.46105e-06
WP_OSTEOBLAST_SIGNALING	-0.0228452	0.66095	0.100189	-0.107693	0.11798	0.0320099	-0.0580826	0.385877	0.111021	-0.0416223	0.658732	0.234767
WP_PROLACTIN_SIGNALING_PATHWAY	0.0339116	0.514938	0.080092	-0.138469	0.0440164	0.013177	0.106391	0.111499	0.0374232	-0.0615674	0.513341	0.194465
WP_NEURODEGENERATION_WITH_BRAIN_IRON_ACCUMULATION_NBIA_SUBTYPES_PATHWAY	0.122387	0.0183612	0.00362026	0.23794	0.000475318	0.000219612	0.140552	0.0351174	0.0135291	0.211706	0.0231288	0.0164898
WP_OSTEOPONTIN_SIGNALING	-0.301346	3.16133e-09	1.31338e-09	-0.322237	1.64675e-06	1.32989e-06	-0.330426	3.93719e-07	3.41514e-07	-0.22885	0.0138911	0.0109444
WP_CORI_CYCLE	-0.200514	0.000100781	2.58909e-05	-0.268296	7.61747e-05	4.14861e-05	-0.167895	0.011658	0.00501933	-0.229832	0.0134766	0.0106812
WP_CIRCADIAN_RHYTHM_RELATED_GENES	0.248549	1.2502e-06	3.95193e-07	0.110224	0.109538	0.0299561	-0.0394327	0.556247	0.15056	-0.037653	0.689514	0.243071
WP_G13_SIGNALING_PATHWAY	-0.299497	3.98334e-09	1.63769e-09	-0.340833	3.64951e-07	3.55594e-07	-0.535627	4.1714e-18	1.43314e-17	-0.235817	0.0111768	0.00916839
WP_CHOLESTEROL_BIOSYNTHESIS_PATHWAY	0.173198	0.000807757	0.000185933	-0.0566235	0.412082	0.0962274	0.00654815	0.922189	0.227114	0.0537116	0.568601	0.209682
WP_FOLLICLE_STIMULATING_HORMONE_FSH_SIGNALING_PATHWAY	-0.127163	0.014245	0.00285635	-0.276521	4.45948e-05	2.55619e-05	-0.0100406	0.880943	0.219183	-0.314848	0.000610119	0.000826072
WP_HEART_DEVELOPMENT	-0.0584172	0.261711	0.0431618	-0.0952191	0.16717	0.043563	0.0417562	0.533201	0.1453	-0.0740315	0.431688	0.170642
WP_IRINOTECAN_PATHWAY	0.621899	4.37145e-41	2.1031e-40	0.525472	1.9032e-16	1.34134e-15	0.588644	2.25733e-22	1.19308e-21	0.567742	3.6742e-11	6.30633e-10
WP_FLUOROPYRIMIDINE_ACTIVITY	0.289348	1.37641e-08	5.42592e-09	0.0769532	0.264642	0.0652197	0.352423	5.56646e-08	5.49022e-08	0.136021	0.147205	0.073341
WP_PATHOGENIC_ESCHERICHIA_COLI_INFECTION	-0.526504	7.61796e-28	1.43945e-27	-0.408736	6.07259e-10	1.08863e-09	-0.326229	5.62257e-07	4.75851e-07	-0.31647	0.000569603	0.000780324
WP_ARYL_HYDROCARBON_RECEPTOR_PATHWAY	0.53077	2.38165e-28	4.72865e-28	0.250191	0.000233235	0.000114086	0.143102	0.031903	0.0124072	0.423905	2.34938e-06	7.43619e-06
WP_PDGFRBETA_PATHWAY	0.0994773	0.0555751	0.010281	0.0194959	0.77778	0.165559	0.140177	0.0356126	0.0137001	-0.202382	0.0300752	0.0204141
WP_FOLATE_METABOLISM	0.346321	6.8096e-12	3.56997e-12	0.041291	0.549903	0.12302	0.254065	0.000116604	7.15007e-05	0.0866654	0.357069	0.147867
WP_PHOTODYNAMIC_THERAPYINDUCED_UNFOLDED_PROTEIN_RESPONSE	0.0170761	0.743046	0.111248	-0.16142	0.0186799	0.00605936	-0.242651	0.000238262	0.000138746	-0.226222	0.0150547	0.0116668
WP_SENESCENCE_AND_AUTOPHAGY_IN_CANCER	-0.175061	0.000707329	0.000163908	-0.262018	0.000113323	5.94122e-05	-0.222178	0.000790335	0.000421608	-0.0237881	0.800772	0.271639
WP_KENNEDY_PATHWAY_FROM_SPHINGOLIPIDS	0.382913	2.10873e-14	1.36569e-14	0.215198	0.00162257	0.000667055	0.298495	5.19404e-06	3.85193e-06	0.303745	0.000966675	0.00121593
WP_DOPAMINE_METABOLISM	0.313768	6.41198e-10	2.83339e-10	0.14707	0.0323249	0.00996331	0.190447	0.00414281	0.00194798	0.328141	0.000343411	0.000517187
WP_ENDOMETRIAL_CANCER	0.182082	0.000423774	0.000100757	0.14447	0.0355427	0.0108485	0.237515	0.000325074	0.000184463	0.0766988	0.415233	0.165637
WP_BMP_SIGNALING_PATHWAY_IN_EYELID_DEVELOPMENT	-0.049687	0.339882	0.0549747	-0.0465588	0.500143	0.113606	0.0367225	0.583723	0.156831	-0.137962	0.141464	0.0711768
WP_MICRORNAS_IN_CARDIOMYOCYTE_HYPERTROPHY	0.0663883	0.202019	0.0339292	-0.118996	0.0838965	0.0235844	0.210475	0.00149744	0.000758048	-0.136897	0.144593	0.0723616
WP_GLUCOCORTICOID_RECEPTOR_PATHWAY	0.235078	4.71811e-06	1.41201e-06	-0.0534124	0.439137	0.101662	0.100434	0.13312	0.0437595	-0.0186115	0.843497	0.282044
WP_G1_TO_S_CELL_CYCLE_CONTROL	-0.432459	2.43736e-18	2.26642e-18	-0.355246	1.05898e-07	1.20035e-07	-0.448856	1.4902e-12	2.71322e-12	-0.467098	1.42212e-07	6.87943e-07
WP_INTEGRATED_CANCER_PATHWAY	-0.403359	6.00188e-16	4.63474e-16	-0.368916	3.08982e-08	3.98442e-08	-0.3951	7.97845e-10	1.02651e-09	-0.384413	2.2203e-05	5.10572e-05
WP_GPCRS_OTHER	0.117458	0.0236597	0.0045932	-0.000607711	0.992982	0.202109	0.138699	0.0376214	0.0143929	0.131259	0.162031	0.0790997
WP_AMPACTIVATED_PROTEIN_KINASE_AMPK_SIGNALING	0.411442	1.37142e-16	1.10442e-16	0.263141	0.000105628	5.57917e-05	0.181509	0.00632994	0.00287796	0.0982537	0.296174	0.128146
WP_TAMOXIFEN_METABOLISM	0.698226	1.61542e-55	2.45015e-54	0.557974	9.55333e-19	1.04643e-17	0.596616	4.39213e-23	2.42508e-22	0.545106	3.0026e-10	3.46912e-09
WP_TCELL_RECEPTOR_AND_COSTIMULATORY_SIGNALING	-0.125273	0.015765	0.00314144	-0.187358	0.00621703	0.00224257	-0.0493347	0.461519	0.129014	-0.184016	0.0489951	0.0305093
WP_TARGET_OF_RAPAMYCIN_TOR_SIGNALING	0.139225	0.00723788	0.00150275	0.0532317	0.440689	0.101971	0.0874648	0.191155	0.0601914	0.116206	0.216178	0.0996289
WP_PRION_DISEASE_PATHWAY	-0.240961	2.66704e-06	8.18161e-07	-0.250867	0.00022401	0.000110005	-0.292293	8.28422e-06	5.9794e-06	-0.344172	0.000165719	0.000283257
WP_SIGNALING_PATHWAYS_IN_GLIOBLASTOMA	-0.0453923	0.383309	0.0613892	-0.126801	0.0653607	0.018846	-0.113594	0.0891459	0.030695	-0.281851	0.00227615	0.00248569
WP_PROTEASOME_DEGRADATION	-0.114393	0.0275824	0.00529611	-0.1989	0.00363724	0.00138385	-0.0457912	0.494353	0.136558	-0.0749982	0.425682	0.168826
WP_INFLAMMATORY_RESPONSE_PATHWAY	-0.321958	2.14913e-10	9.84464e-11	-0.228429	0.000806017	0.000354127	-0.244497	0.000212735	0.000124935	-0.138613	0.139578	0.0704561
WP_ASSOCIATION_BETWEEN_PHYSICOCHEMICAL_FEATURES_AND_TOXICITY_ASSOCIATED_PATHWAYS	0.0478771	0.357785	0.0576346	-0.0849661	0.217934	0.0548772	-0.0147803	0.825495	0.20826	-0.261906	0.00469164	0.00454257
WP_GPCRS_CLASS_B_SECRETINLIKE	0.285937	2.0655e-08	7.98073e-09	0.272057	5.97604e-05	3.33056e-05	0.40907	1.73221e-10	2.4169e-10	0.287505	0.0018362	0.00208455
WP_IL9_SIGNALING_PATHWAY	-0.238976	3.23827e-06	9.86517e-07	-0.274691	5.03112e-05	2.85193e-05	0.0448826	0.502969	0.138509	-0.224127	0.0160423	0.0122616
WP_OXIDATIVE_STRESS	0.372076	1.26075e-13	7.62657e-14	0.161722	0.0184574	0.00599423	0.285357	1.37856e-05	9.63994e-06	0.318304	0.000526753	0.000731547
WP_ENDOCHONDRAL_OSSIFICATION	-0.225543	1.15321e-05	3.293e-06	-0.277706	4.12253e-05	2.38285e-05	-0.270299	3.97998e-05	2.62157e-05	-0.226332	0.0150041	0.0116359
WP_COMPLEMENT_AND_COAGULATION_CASCADES	0.497719	1.28583e-24	1.99559e-24	0.211078	0.00200117	0.000808707	0.535863	4.00831e-18	1.38088e-17	0.292398	0.00151936	0.00178317
WP_CELL_CYCLE	-0.464198	3.1747e-21	3.74955e-21	-0.405264	8.73609e-10	1.5203e-09	-0.497657	1.75682e-15	4.7229e-15	-0.469335	1.21665e-07	6.07301e-07
WP_ENDOTHELIN_PATHWAYS	0.341868	1.3094e-11	6.75228e-12	0.263041	0.000106289	5.61051e-05	0.386501	1.97288e-09	2.40216e-09	0.22172	0.0172458	0.0129647
WP_MATRIX_METALLOPROTEINASES	-0.459945	8.05498e-21	9.17318e-21	-0.390724	3.83272e-09	5.97832e-09	-0.402201	3.70355e-10	4.98743e-10	-0.345912	0.000152751	0.000264878
WP_OXIDATION_BY_CYTOCHROME_P450	0.724406	1.4026e-61	5.93003e-60	0.590949	2.37434e-21	4.88927e-20	0.737711	6.44698e-40	3.36727e-38	0.49843	1.4397e-08	9.84308e-08
WP_APOPTOSIS	-0.240082	2.90695e-06	8.89152e-07	-0.25769	0.000148174	7.5649e-05	-0.0510957	0.445663	0.125328	-0.250921	0.00683348	0.00618866
WP_COMMON_PATHWAYS_UNDERLYING_DRUG_ADDICTION	0.168295	0.00113833	0.000257021	0.0334789	0.627879	0.138056	0.255655	0.000105272	6.50049e-05	0.0381699	0.685476	0.241992
WP_IL6_SIGNALING_PATHWAY	-0.074773	0.150609	0.0259299	-0.259656	0.000131252	6.78155e-05	-0.0185093	0.782459	0.19957	-0.196764	0.0350607	0.0231158
WP_NUCLEAR_RECEPTORS	0.73317	9.0891e-64	5.70185e-62	0.583884	9.0902e-21	1.59312e-19	0.618551	3.80763e-25	2.52145e-24	0.567659	3.70365e-11	6.34223e-10
WP_TYPE_II_DIABETES_MELLITUS	0.452354	4.10975e-20	4.39094e-20	0.144416	0.0356125	0.0108675	0.26551	5.50494e-05	3.54655e-05	-0.224995	0.0156265	0.0120132
WP_P38_MAPK_SIGNALING_PATHWAY	-0.418949	3.35795e-17	2.87753e-17	-0.268618	7.46166e-05	4.07205e-05	-0.0435077	0.516152	0.141486	-0.323087	0.000428612	0.000617297
WP_IRON_METABOLISM_IN_PLACENTA	0.401314	8.66464e-16	6.61631e-16	0.15451	0.0244539	0.00773889	0.252512	0.000128764	7.83784e-05	0.0951524	0.311755	0.133358
WP_ARYL_HYDROCARBON_RECEPTOR_NETPATH	0.336048	3.0293e-11	1.51665e-11	0.0585707	0.396166	0.0930001	0.0638185	0.340632	0.0997471	0.321682	0.000455531	0.000647724
WP_TNF_ALPHA_SIGNALING_PATHWAY	-0.213661	3.3316e-05	9.02034e-06	-0.240037	0.000421857	0.000197125	-0.0430389	0.520688	0.142505	-0.0180433	0.848216	0.283175
WP_NUCLEOTIDE_METABOLISM	-0.315692	4.97424e-10	2.22002e-10	-0.296916	1.09675e-05	7.34324e-06	-0.416609	7.3736e-11	1.07724e-10	-0.311617	0.000698849	0.000922701
WP_APOPTOSIS_MODULATION_AND_SIGNALING	-0.234941	4.78043e-06	1.4296e-06	-0.33087	8.28301e-07	7.26604e-07	0.0860314	0.198559	0.0622057	-0.13026	0.165275	0.0803823
WP_DIFFERENTIATION_OF_WHITE_AND_BROWN_ADIPOCYTE	0.0238735	0.646701	0.0982541	-0.0111158	0.872175	0.181996	-0.00963075	0.885769	0.220119	-0.245019	0.00831056	0.00726043
WP_DRUG_INDUCTION_OF_BILE_ACID_PATHWAY	0.738719	3.36844e-65	5.69653e-63	0.576229	3.75415e-20	5.59057e-19	0.754389	1.20466e-42	1.25839e-40	0.549738	1.97844e-10	2.58268e-09
WP_RANKLRANK_RECEPTOR_ACTIVATOR_OF_NFKB_LIGAND_SIGNALING_PATHWAY	-0.232817	5.85237e-06	1.73099e-06	-0.351555	1.46233e-07	1.59985e-07	-0.183067	0.0058868	0.00269414	-0.256212	0.0057124	0.0053512
WP_DNA_MISMATCH_REPAIR	-0.31634	4.56488e-10	2.04327e-10	-0.188261	0.00596776	0.00216306	-0.0807043	0.227898	0.0702171	-0.244679	0.00840345	0.00732531
WP_WNT_SIGNALING	-0.168703	0.0011067	0.000250213	-0.0723333	0.294484	0.0717083	-0.327763	4.93911e-07	4.22169e-07	-0.140732	0.133569	0.0681297
WP_ESTROGEN_SIGNALING_PATHWAY	0.237042	3.90638e-06	1.18049e-06	0.0391536	0.570761	0.127094	0.174441	0.00873694	0.00386721	0.108611	0.247918	0.111291
WP_FAS_LIGAND_FASL_PATHWAY_AND_STRESS_INDUCTION_OF_HEAT_SHOCK_PROTEINS_HSP_REGULATION	-0.340215	1.66447e-11	8.5085e-12	-0.326128	1.21129e-06	1.01791e-06	-0.291557	8.74941e-06	6.29087e-06	-0.372213	4.2013e-05	8.75559e-05
WP_HYPERTROPHY_MODEL	-0.0675403	0.194284	0.0327251	-0.260006	0.000128441	6.64969e-05	-0.245003	0.000206195	0.000121365	-0.186505	0.0459618	0.0289326
WP_HEDGEHOG_SIGNALING_PATHWAY_NETPATH	0.175599	0.000680561	0.000157987	0.287541	2.11821e-05	1.32858e-05	0.387521	1.77453e-09	2.17805e-09	0.144792	0.12261	0.0637584
WP_CANNABINOID_RECEPTOR_SIGNALING	0.486156	2.09868e-23	2.91615e-23	0.383141	8.05902e-09	1.17996e-08	0.366424	1.47907e-08	1.57428e-08	0.138223	0.140707	0.0708882
WP_RETINOBLASTOMA_GENE_IN_CANCER	-0.403665	5.68061e-16	4.39409e-16	-0.340642	3.70825e-07	3.60504e-07	-0.428813	1.76763e-11	2.76258e-11	-0.440512	8.36324e-07	3.06484e-06
WP_SREBF_AND_MIR33_IN_CHOLESTEROL_AND_LIPID_HOMEOSTASIS	0.341115	1.46092e-11	7.50546e-12	0.0784583	0.255384	0.0632047	-0.00372103	0.955736	0.233448	-0.0556529	0.554689	0.205822
WP_ACE_INHIBITOR_PATHWAY	0.19038	0.000225667	5.55173e-05	0.0788972	0.252726	0.0626232	0.312592	1.72554e-06	1.36992e-06	0.270255	0.00348843	0.00354702
WP_CARDIAC_PROGENITOR_DIFFERENTIATION	-0.0579949	0.265181	0.0436883	-0.171416	0.0124324	0.0041818	-0.102059	0.126923	0.0419474	-0.192191	0.0396164	0.0255802
WP_PATHWAYS_AFFECTED_IN_ADENOID_CYSTIC_CARCINOMA	-0.0648046	0.213014	0.0356552	-0.0630672	0.360847	0.0857153	-0.272469	3.429e-05	2.28269e-05	-0.365912	5.78312e-05	0.000114687
WP_MIRNA_REGULATION_OF_PROSTATE_CANCER_SIGNALING_PATHWAYS	0.353861	2.198e-12	1.19682e-12	0.250234	0.000232641	0.000113824	0.24694	0.000182871	0.000108552	0.309825	0.000752988	0.000979636
WP_HUMAN_THYROID_STIMULATING_HORMONE_TSH_SIGNALING_PATHWAY	-0.23514	4.69014e-06	1.40411e-06	-0.456823	2.51005e-12	7.29701e-12	-0.346909	9.22064e-08	8.8138e-08	-0.315961	0.000582045	0.000794487
WP_CARDIAC_HYPERTROPHIC_RESPONSE	-0.0875224	0.0923088	0.01647	-0.199044	0.0036124	0.00137557	0.0974711	0.145007	0.047182	-0.118873	0.205749	0.0957538
WP_CANONICAL_AND_NONCANONICAL_TGFB_SIGNALING	-0.172018	0.000877985	0.000201162	-0.124382	0.0707075	0.0202102	-0.139768	0.0361583	0.0138879	-0.0834497	0.375256	0.153432
WP_EPO_RECEPTOR_SIGNALING	0.0724384	0.163806	0.0280001	-0.0215356	0.755234	0.161535	0.130159	0.0511991	0.0189152	-0.285966	0.00194758	0.00218627
WP_APOPTOSISRELATED_NETWORK_DUE_TO_ALTERED_NOTCH3_IN_OVARIAN_CANCER	-0.327096	1.06423e-10	5.03269e-11	-0.432035	4.7334e-11	1.10905e-10	-0.494685	2.73335e-15	7.11415e-15	-0.328752	0.000334237	0.000505912
WP_PARKINUBIQUITIN_PROTEASOMAL_SYSTEM_PATHWAY	-0.362503	5.79262e-13	3.2863e-13	-0.328882	9.72143e-07	8.36344e-07	-0.271754	3.60199e-05	2.38834e-05	-0.290918	0.00160949	0.0018705
WP_BRAINDERIVED_NEUROTROPHIC_FACTOR_BDNF_SIGNALING_PATHWAY	-0.0926618	0.0746505	0.0135477	-0.303842	6.64345e-06	4.64226e-06	0.111136	0.0963312	0.0328836	-0.212937	0.0223235	0.0160254
WP_TRIACYLGLYCERIDE_SYNTHESIS	0.407581	2.79027e-16	2.19425e-16	0.273343	5.49566e-05	3.08926e-05	0.255779	0.000104431	6.45203e-05	0.267347	0.00387175	0.003872
WP_EBOLA_VIRUS_PATHWAY_ON_HOST	-0.166477	0.00128982	0.000289436	-0.214366	0.00169327	0.000693823	-0.0515408	0.441705	0.1244	-0.161687	0.0842863	0.0473522
WP_OSTEOCLAST_SIGNALING	-0.25399	7.15145e-07	2.32266e-07	-0.246556	0.000289178	0.000139356	-0.335089	2.63365e-07	2.35319e-07	-0.148343	0.113606	0.0600369
WP_MICROGLIA_PATHOGEN_PHAGOCYTOSIS_PATHWAY	-0.32841	8.87168e-11	4.23039e-11	-0.336772	5.11491e-07	4.76651e-07	-0.212375	0.00135292	0.000689877	-0.238575	0.0102382	0.00856436
WP_PEPTIDE_GPCRS	-0.163606	0.00156708	0.000348841	-0.159227	0.0203683	0.00655801	-0.0619875	0.354693	0.103294	-0.0768172	0.414512	0.165421
WP_NUCLEOTIDEBINDING_OLIGOMERIZATION_DOMAIN_NOD_PATHWAY	-0.366503	3.08223e-13	1.78673e-13	-0.32992	8.94267e-07	7.77462e-07	-0.22918	0.000530645	0.000291604	-0.175402	0.0607934	0.0365061
WP_WNT_SIGNALING_IN_KIDNEY_DISEASE	-0.0799517	0.124233	0.02172	-0.0340828	0.621686	0.136881	-0.06312	0.345954	0.101094	-0.291348	0.00158281	0.00184482
WP_ANDROGEN_RECEPTOR_SIGNALING_PATHWAY	0.0684485	0.18834	0.0318144	0.0236812	0.731739	0.157301	-0.027805	0.678265	0.177717	-0.016035	0.864941	0.287155
WP_LTF_DANGER_SIGNAL_RESPONSE_PATHWAY	0.0952972	0.0667231	0.0122044	-0.189663	0.00559876	0.00204393	0.0187769	0.779394	0.198943	-0.0659746	0.483594	0.185996
WP_SPLICING_FACTOR_NOVA_REGULATED_SYNAPTIC_PROTEINS	-0.141534	0.00632002	0.00132071	-0.169616	0.013399	0.00447175	-0.277078	2.48827e-05	1.69312e-05	-0.105652	0.261115	0.115997
WP_NAD_BIOSYNTHETIC_PATHWAYS	0.534227	9.1685e-29	1.86811e-28	0.253791	0.000187906	9.37205e-05	0.239323	0.000291612	0.000166981	0.10407	0.268364	0.11854
WP_HEDGEHOG_SIGNALING_PATHWAY	-0.186694	0.000299564	7.25772e-05	-0.0430266	0.533245	0.119901	-0.00979668	0.883815	0.21974	0.0892695	0.342749	0.143383
WP_PHOTODYNAMIC_THERAPYINDUCED_HIF1_SURVIVAL_SIGNALING	-0.386111	1.22818e-14	8.25484e-15	-0.410937	4.81121e-10	8.93976e-10	-0.287445	1.1843e-05	8.35817e-06	-0.236255	0.0110229	0.00907095
WP_PHOTODYNAMIC_THERAPYINDUCED_NFE2L2_NRF2_SURVIVAL_SIGNALING	0.224239	1.29929e-05	3.68417e-06	-0.0370332	0.591815	0.131167	0.180836	0.0065303	0.00296039	0.255447	0.00586373	0.00546677
WP_TRANSSULFURATION_AND_ONE_CARBON_METABOLISM	0.339189	1.93062e-11	9.805e-12	0.251	0.000222246	0.000109221	0.258791	8.58829e-05	5.37091e-05	0.109818	0.242669	0.109392
WP_CYTOKINES_AND_INFLAMMATORY_RESPONSE	-0.27565	6.80017e-08	2.48114e-08	-0.339797	3.97971e-07	3.82907e-07	-0.265534	5.4958e-05	3.54113e-05	-0.124792	0.183906	0.0875675
WP_HOMOLOGOUS_RECOMBINATION	-0.257753	4.82303e-07	1.60557e-07	-0.0711935	0.302178	0.0733563	-0.304113	3.37103e-06	2.57036e-06	-0.0826133	0.380078	0.154929
WP_HYPOTHESIZED_PATHWAYS_IN_PATHOGENESIS_OF_CARDIOVASCULAR_DISEASE	-0.0508548	0.328638	0.0532932	-0.0505061	0.464474	0.106677	-0.117155	0.0795023	0.027759	-0.0714117	0.448207	0.175577
WP_ETHANOL_EFFECTS_ON_HISTONE_MODIFICATIONS	0.460747	6.76454e-21	7.77546e-21	0.424006	1.16596e-10	2.51682e-10	0.217777	0.00100896	0.000527922	0.372928	4.05017e-05	8.4978e-05
WP_ERBB_SIGNALING_PATHWAY	0.0444227	0.393562	0.0628853	-0.110489	0.10868	0.0297454	0.0425332	0.525603	0.143606	-0.183779	0.0492919	0.0306654
WP_INTERLEUKIN11_SIGNALING_PATHWAY	-0.261793	3.13829e-07	1.06446e-07	-0.460856	1.52142e-12	4.66839e-12	-0.0265276	0.692276	0.180725	-0.317373	0.000548116	0.000756031
WP_FATTY_ACID_OMEGA_OXIDATION	0.65356	1.44909e-46	9.8025e-46	0.55802	9.47813e-19	1.03969e-17	0.603861	9.53054e-24	5.57088e-23	0.555846	1.13021e-10	1.66887e-09
WP_VITAMIN_D_RECEPTOR_PATHWAY	0.0771634	0.13795	0.0239254	-0.189249	0.00570564	0.00207861	0.113567	0.0892206	0.0307174	-0.0535499	0.569768	0.210004
WP_FOCAL_ADHESIONPI3KAKTMTORSIGNALING_PATHWAY	-0.0870319	0.0941555	0.0167703	-0.165816	0.015658	0.00516141	0.024518	0.714531	0.185458	-0.0604073	0.521324	0.196694
WP_IL4_SIGNALING_PATHWAY	-0.133961	0.00978821	0.0020008	-0.237662	0.00048285	0.000222798	-0.00959124	0.886234	0.220209	-0.252208	0.00654435	0.00597322
WP_WNT_SIGNALING_PATHWAY_NETPATH	-0.0248291	0.633575	0.0964707	0.0704932	0.306971	0.0743777	-0.0679631	0.310134	0.0919285	0.00586318	0.950412	0.306825
WP_IL3_SIGNALING_PATHWAY	-0.273381	8.78667e-08	3.16433e-08	-0.364283	4.72108e-08	5.82365e-08	-0.102746	0.124375	0.0412024	-0.247185	0.00773863	0.00685455
WP_CELL_DIFFERENTIATION_INDEX_EXPANDED	-0.254368	6.87612e-07	2.23967e-07	-0.12274	0.0745369	0.0212015	-0.239989	0.000280129	0.000160909	0.0543311	0.564144	0.208449
WP_MONOAMINE_TRANSPORT	0.515092	1.57821e-26	2.75173e-26	0.317627	2.35638e-06	1.83015e-06	0.359837	2.7813e-08	2.84646e-08	0.18164	0.0520416	0.0320982
WP_TCELL_ANTIGEN_RECEPTOR_TCR_SIGNALING_PATHWAY	-0.195173	0.00015492	3.8797e-05	-0.289386	1.8643e-05	1.18503e-05	-0.148367	0.0260516	0.0103247	-0.222651	0.0167712	0.0126903
WP_ONE_CARBON_METABOLISM_AND_RELATED_PATHWAYS	0.602383	5.21045e-38	1.99599e-37	0.458181	2.1221e-12	6.27139e-12	0.617153	5.21039e-25	3.37285e-24	0.391622	1.5049e-05	3.6508e-05
WP_SMALL_LIGAND_GPCRS	-0.152918	0.00314859	0.000682659	-0.239129	0.000444268	0.000206547	-0.0369901	0.580982	0.156209	-0.173315	0.0639775	0.0380557
WP_VEGFAVEGFR2_SIGNALING_PATHWAY	-0.0911516	0.079528	0.0143638	-0.166634	0.015145	0.00500608	-0.121573	0.0687293	0.024408	-0.149192	0.111532	0.0591629
WP_GANGLIO_SPHINGOLIPID_METABOLISM	0.065457	0.208433	0.0349376	-0.0300612	0.663411	0.144738	-0.137199	0.0397574	0.0151255	0.0314939	0.738283	0.255865
WP_LNCRNA_INVOLVEMENT_IN_CANONICAL_WNT_SIGNALING_AND_COLORECTAL_CANCER	-0.193665	0.000174552	4.34314e-05	-0.130176	0.0584583	0.0170561	-0.497725	1.73907e-15	4.67823e-15	-0.103272	0.272067	0.119842
WP_PANCREATIC_ADENOCARCINOMA_PATHWAY	-0.192623	0.000189454	4.69799e-05	-0.277328	4.22726e-05	2.43475e-05	-0.213326	0.00128546	0.000658769	-0.275376	0.00289536	0.00304154
WP_CELLS_AND_MOLECULES_INVOLVED_IN_LOCAL_ACUTE_INFLAMMATORY_RESPONSE	0.0366279	0.481832	0.0754843	-0.0896528	0.19351	0.0495085	0.0241667	0.718448	0.186285	-0.0614095	0.514423	0.194768
WP_CILIARY_LANDSCAPE	-0.247657	1.36838e-06	4.30138e-07	0.0447773	0.516702	0.116771	-0.344454	1.15074e-07	1.0857e-07	-0.127605	0.174138	0.0838387
WP_EXTRACELLULAR_VESICLES_IN_THE_CROSSTALK_OF_CARDIAC_CELLS	0.0746534	0.151265	0.026033	-0.0519955	0.45139	0.104097	0.150858	0.0236216	0.00947623	-0.0691982	0.462435	0.179812
WP_PI3KAKT_SIGNALING_PATHWAY	-0.0907109	0.0809991	0.0146084	-0.169623	0.0133948	0.00447051	0.0509603	0.446871	0.12561	-0.099102	0.292003	0.126731
WP_INHIBITION_OF_EXOSOME_BIOGENESIS_AND_SECRETION_BY_MANUMYCIN_A_IN_CRPC_CELLS	-0.177199	0.000606353	0.000141578	-0.325929	1.2306e-06	1.03226e-06	-0.0356948	0.594304	0.159221	-0.272555	0.00320974	0.00331359
WP_NONSMALL_CELL_LUNG_CANCER	-0.00212939	0.967394	0.140131	-0.200762	0.00332685	0.0012793	0.249197	0.000158794	9.51181e-05	-0.262596	0.00457965	0.00445258
WP_BREAST_CANCER_PATHWAY	0.00341642	0.94771	0.137672	-0.0732572	0.288344	0.070386	-0.111898	0.0940553	0.0321903	-0.0256307	0.785698	0.267895
WP_METABOLIC_REPROGRAMMING_IN_COLON_CANCER	-0.450923	5.56306e-20	5.87997e-20	-0.434485	3.57791e-11	8.593e-11	-0.164812	0.0133104	0.00564918	-0.468392	1.29954e-07	6.4033e-07
WP_METHIONINE_METABOLISM_LEADING_TO_SULPHUR_AMINO_ACIDS_AND_RELATED_DISORDERS	0.643248	1.0398e-44	6.0649e-44	0.626831	1.51749e-24	1.25368e-22	0.676496	1.85011e-31	2.37341e-30	0.454495	3.35583e-07	1.40534e-06
WP_FIBRIN_COMPLEMENT_RECEPTOR_3_SIGNALING_PATHWAY	0.0309942	0.551764	0.085191	-0.18047	0.00844333	0.00295101	0.030344	0.650744	0.171745	0.0528278	0.57499	0.211441
WP_RESISTIN_AS_A_REGULATOR_OF_INFLAMMATION	-0.0909489	0.0802021	0.014476	-0.350225	1.64114e-07	1.77334e-07	0.0837996	0.210499	0.0654427	-0.280837	0.00236445	0.00256423
WP_THERMOGENESIS	0.135051	0.00920258	0.00188743	0.0609543	0.377192	0.0891079	0.0114281	0.864639	0.216003	-0.00316438	0.973225	0.311893
WP_METABOLIC_PATHWAY_OF_LDL_HDL_AND_TG_INCLUDING_DISEASES	0.454467	2.6215e-20	2.84809e-20	0.214485	0.00168304	0.000689961	0.440982	4.01438e-12	6.89414e-12	0.0862827	0.359204	0.148527
WP_THE_HUMAN_IMMUNE_RESPONSE_TO_TUBERCULOSIS	0.0505397	0.331648	0.0537442	0.0777788	0.259536	0.0641104	0.0973494	0.145512	0.0473259	-0.0116711	0.901477	0.295698
WP_THE_ALTERNATIVE_PATHWAY_OF_FETAL_ANDROGEN_SYNTHESIS	0.576482	3.06546e-34	9.51221e-34	0.438359	2.2882e-11	5.6693e-11	0.564644	2.39894e-20	1.08301e-19	0.500454	1.23175e-08	8.57309e-08
WP_MET_IN_TYPE_1_PAPILLARY_RENAL_CELL_CARCINOMA	-0.124802	0.0161656	0.00321599	-0.332888	7.03248e-07	6.30198e-07	0.00323905	0.961465	0.234519	-0.313159	0.000655108	0.000875637
WP_HEREDITARY_LEIOMYOMATOSIS_AND_RENAL_CELL_CARCINOMA_PATHWAY	0.0990923	0.0565325	0.0104471	0.0893574	0.194987	0.0498356	0.093384	0.162712	0.0522582	-0.115062	0.220766	0.101338
WP_TRYPTOPHAN_CATABOLISM_LEADING_TO_NAD_PRODUCTION	0.436206	1.15304e-18	1.09482e-18	0.194353	0.00450821	0.00168161	0.415415	8.45377e-11	1.2263e-10	0.271036	0.00339144	0.00346658
WP_TRANSCRIPTIONAL_CASCADE_REGULATING_ADIPOGENESIS	-0.0684158	0.188552	0.0318469	-0.278025	4.03594e-05	2.33999e-05	-0.296782	5.91505e-06	4.35662e-06	-0.284285	0.0020762	0.00230385
WP_OXYSTEROLS_DERIVED_FROM_CHOLESTEROL	0.720685	1.12371e-60	4.22301e-59	0.527611	1.36659e-16	9.86195e-16	0.721701	1.73572e-37	6.67998e-36	0.62347	9.92306e-14	3.45193e-12
WP_MTHFR_DEFICIENCY	0.367531	2.61672e-13	1.53119e-13	0.224613	0.000990322	0.000426494	0.310144	2.09806e-06	1.64676e-06	0.22185	0.0171787	0.0129262
WP_THE_EFFECT_OF_PROGERIN_ON_THE_INVOLVED_GENES_IN_HUTCHINSONGILFORD_PROGERIA_SYNDROME	-0.571796	1.35863e-33	4.10295e-33	-0.457851	2.21077e-12	6.50878e-12	-0.650357	1.93047e-28	1.77208e-27	-0.454491	3.35671e-07	1.40566e-06
WP_CHROMOSOMAL_AND_MICROSATELLITE_INSTABILITY_IN_COLORECTAL_CANCER	-0.0708262	0.173414	0.0295039	-0.129136	0.0605189	0.0175949	-0.16403	0.0137604	0.00581773	-0.0779219	0.407812	0.163404
WP_RETT_SYNDROME_CAUSING_GENES	0.0709465	0.172683	0.02939	0.129218	0.0603546	0.0175521	-0.00435946	0.948152	0.232025	-0.183416	0.04975	0.0309058
WP_GENOTOXICITY_PATHWAY	0.252201	8.60537e-07	2.77256e-07	0.0574724	0.405097	0.0948153	-0.0375343	0.575428	0.154947	0.0142516	0.879842	0.290665
WP_NRF2ARE_REGULATION	0.256258	5.64407e-07	1.86239e-07	0.0559069	0.418034	0.0974254	0.122561	0.0664917	0.0237066	0.332639	0.00028103	0.000438206
WP_LIPID_METABOLISM_PATHWAY	0.426154	8.41167e-18	7.54301e-18	0.273954	5.28019e-05	2.97967e-05	0.251103	0.000140815	8.51186e-05	0.143628	0.125679	0.0649994
WP_PHOSPHODIESTERASES_IN_NEURONAL_FUNCTION	-0.107906	0.0377574	0.00714163	0.0961524	0.163029	0.0426081	0.199043	0.00270795	0.00131148	0.0675016	0.473507	0.183065
WP_RAS_SIGNALING	-0.0631681	0.22482	0.0374957	-0.189132	0.00573602	0.00208844	0.128241	0.0547525	0.020048	-0.256753	0.00560764	0.00527054
WP_PYRIMIDINE_METABOLISM_AND_RELATED_DISEASES	0.421104	2.22701e-17	1.93994e-17	0.22796	0.000826837	0.000362351	0.415724	8.16067e-11	1.18606e-10	0.162832	0.0820837	0.0463924
WP_PURINE_METABOLISM_AND_RELATED_DISORDERS	-0.107455	0.0385709	0.00728759	-0.038498	0.577232	0.12835	-0.0915087	0.171357	0.0547028	0.115334	0.219668	0.10093
WP_FERROPTOSIS	0.196401	0.000140474	3.54042e-05	-0.0354173	0.608095	0.13429	-0.0569511	0.395214	0.113299	0.140689	0.13369	0.0681771
WP_EPITHELIAL_TO_MESENCHYMAL_TRANSITION_IN_COLORECTAL_CANCER	-0.122097	0.0186411	0.00367129	-0.0809477	0.240565	0.059944	-0.158818	0.0171185	0.00709986	-0.217486	0.0195527	0.0143775
WP_TYPE_2_PAPILLARY_RENAL_CELL_CARCINOMA	-0.353711	2.2488e-12	1.22338e-12	-0.346303	2.29856e-07	2.3853e-07	-0.318123	1.10226e-06	8.95306e-07	-0.371093	4.44911e-05	9.17087e-05
WP_REGULATION_OF_SISTER_CHROMATID_SEPARATION_AT_THE_METAPHASEANAPHASE_TRANSITION	-0.388252	8.52563e-15	5.86535e-15	-0.376192	1.56632e-08	2.1478e-08	-0.480304	2.18644e-14	4.9339e-14	-0.440476	8.38223e-07	3.07034e-06
WP_VITAMIN_D_IN_INFLAMMATORY_DISEASES	0.24959	1.12458e-06	3.57663e-07	0.146568	0.0329267	0.0101302	0.236653	0.000342246	0.000193312	0.253012	0.00636899	0.00584478
WP_OLIGODENDROCYTE_SPECIFICATION_AND_DIFFERENTIATION_LEADING_TO_MYELIN_COMPONENTS_FOR_CNS	0.0244962	0.638134	0.0970904	-0.225141	0.000962709	0.000415758	-0.154261	0.0206183	0.00839843	-0.0614174	0.514369	0.194753
WP_VIRAL_ACUTE_MYOCARDITIS	-0.249199	1.1703e-06	3.71374e-07	-0.239082	0.000445464	0.000207048	-0.13363	0.0452544	0.016974	-0.108765	0.247245	0.111048
WP_DISORDERS_OF_FOLATE_METABOLISM_AND_TRANSPORT	0.361667	6.60154e-13	3.72569e-13	0.339001	4.25251e-07	4.05063e-07	0.307187	2.65072e-06	2.05066e-06	0.344302	0.000164714	0.000281846
WP_VITAMIN_B12_DISORDERS	0.205239	6.82482e-05	1.78236e-05	-0.0501774	0.46739	0.10725	0.416398	7.55438e-11	1.10233e-10	0.226707	0.0148336	0.0115314
WP_OMEGA9_FA_SYNTHESIS	0.148794	0.0040748	0.000871431	-0.167813	0.0144325	0.00478892	-0.091268	0.172491	0.0550213	-0.0181419	0.847397	0.282979
WP_MITOCHONDRIAL_COMPLEX_I_ASSEMBLY_MODEL_OXPHOS_SYSTEM	0.0587019	0.259389	0.042809	0.199682	0.00350388	0.0013392	0.420796	4.54675e-11	6.76895e-11	0.405487	6.93979e-06	1.85339e-05
WP_NETRINUNC5B_SIGNALING_PATHWAY	-0.0152367	0.7699	0.114807	-0.0859467	0.21265	0.0537295	-0.0222572	0.73986	0.190777	-0.0382291	0.685014	0.241869
WP_SPHINGOLIPID_METABOLISM_INTEGRATED_PATHWAY	-0.150425	0.00368253	0.000792114	-0.264544	9.66993e-05	5.15226e-05	-0.243863	0.000221194	0.000129536	-0.327608	0.00035159	0.000527144
WP_OVERVIEW_OF_INTERFERONSMEDIATED_SIGNALING_PATHWAY	0.243931	1.98849e-06	6.15368e-07	0.111488	0.105502	0.0289625	0.268294	4.5622e-05	2.97958e-05	0.0508511	0.589398	0.215476
WP_INTERACTIONS_BETWEEN_IMMUNE_CELLS_AND_MICRORNAS_IN_TUMOR_MICROENVIRONMENT	-0.32963	7.48755e-11	3.59776e-11	-0.2786	3.88449e-05	2.26437e-05	-0.196771	0.00303518	0.00145927	-0.185515	0.0471492	0.0295502
WP_22Q112_COPY_NUMBER_VARIATION_SYNDROME	-0.0461548	0.375361	0.0602247	0.0426865	0.536488	0.120511	0.0207591	0.7568	0.194297	-0.00096273	0.991853	0.315976
WP_NEURAL_CREST_CELL_MIGRATION_IN_CANCER	-0.262432	2.92995e-07	9.96172e-08	-0.314562	2.98051e-06	2.25297e-06	-0.22895	0.00053776	0.000295213	-0.404473	7.35266e-06	1.94929e-05
WP_OMEGA3OMEGA6_FA_SYNTHESIS	0.223381	1.40479e-05	3.96687e-06	-0.101228	0.141842	0.0376435	0.0172445	0.796989	0.202525	0.171307	0.0671681	0.0395796
WP_CYSTEINE_AND_METHIONINE_CATABOLISM	0.650208	5.91859e-46	3.77706e-45	0.610505	4.8413e-23	2.12118e-21	0.677596	1.3596e-31	1.80758e-30	0.549371	2.04539e-10	2.64587e-09
WP_THYROID_HORMONES_PRODUCTION_AND_THEIR_PERIPHERAL_DOWNSTREAM_SIGNALLING_EFFECTS	0.335096	3.46926e-11	1.72712e-11	0.312275	3.54575e-06	2.6301e-06	0.401702	3.91103e-10	5.24857e-10	0.273684	0.00308048	0.00320288
WP_CELL_MIGRATION_AND_INVASION_THROUGH_P75NTR	-0.327445	1.01412e-10	4.80696e-11	-0.265531	9.08491e-05	4.86845e-05	-0.247306	0.000178743	0.000106265	-0.311112	0.000713739	0.000938505
WP_CONTROL_OF_IMMUNE_TOLERANCE_BY_VASOACTIVE_INTESTINAL_PEPTIDE	-0.275784	6.69761e-08	2.44551e-08	-0.279909	3.55901e-05	2.09906e-05	-0.0850891	0.203539	0.0635492	-0.0939293	0.318044	0.135429
WP_RELATIONSHIP_BETWEEN_INFLAMMATION_COX2_AND_EGFR	-0.191082	0.000213692	5.27075e-05	-0.306277	5.55253e-06	3.93596e-06	-0.243054	0.000232458	0.000135626	-0.1091	0.245782	0.11052
WP_PKCGAMMA_CALCIUM_SIGNALING_PATHWAY_IN_ATAXIA	-0.153801	0.00297693	0.000647098	-0.265803	8.92921e-05	4.79237e-05	0.0639665	0.339511	0.0994627	-0.209918	0.0243423	0.0171776
WP_IL10_ANTIINFLAMMATORY_SIGNALING_PATHWAY	-0.21187	3.88972e-05	1.04501e-05	-0.23071	0.000711483	0.000316281	-0.15893	0.0170393	0.00706993	-0.114048	0.224888	0.102863
WP_SELECTIVE_EXPRESSION_OF_CHEMOKINE_RECEPTORS_DURING_TCELL_POLARIZATION	-0.361572	6.70098e-13	3.77939e-13	-0.339492	4.08191e-07	3.91223e-07	-0.318787	1.04391e-06	8.50021e-07	-0.208352	0.0254501	0.0178133
WP_NEURAL_CREST_CELL_MIGRATION_DURING_DEVELOPMENT	-0.272855	9.32115e-08	3.34513e-08	-0.291678	1.5887e-05	1.02626e-05	-0.224319	0.00070061	0.000377082	-0.384654	2.19198e-05	5.05096e-05
WP_FBXL10_ENHANCEMENT_OF_MAPERK_SIGNALING_IN_DIFFUSE_LARGE_BCELL_LYMPHOMA	-0.197419	0.000129469	3.27986e-05	-0.283414	2.80969e-05	1.70575e-05	-0.281756	1.78647e-05	1.236e-05	-0.348185	0.000137232	0.000242578
WP_HEPATITIS_B_INFECTION	-0.153846	0.00296841	0.000645336	-0.139693	0.0421631	0.0126726	0.068976	0.302961	0.0900745	-0.152557	0.103596	0.0557556
WP_BILE_ACIDS_SYNTHESIS_AND_ENTEROHEPATIC_CIRCULATION	0.702787	1.58575e-56	2.97972e-55	0.575397	4.36999e-20	6.38227e-19	0.674932	2.86147e-31	3.60754e-30	0.421502	2.71587e-06	8.36567e-06
WP_SIGNAL_TRANSDUCTION_THROUGH_IL1R	0.0339806	0.514083	0.0799737	-0.108276	0.115989	0.0315285	0.0212879	0.750806	0.193055	0.0488506	0.604143	0.219584
WP_FRAGILE_X_SYNDROME	0.0806425	0.121005	0.0211957	0.187115	0.00628547	0.00226427	0.136792	0.0403547	0.0153289	-0.166379	0.075547	0.043475
WP_TRANSLATION_INHIBITORS_IN_CHRONICALLY_ACTIVATED_PDGFRA_CELLS	-0.0118744	0.819683	0.12133	-0.201869	0.00315382	0.00122004	-0.203917	0.00211149	0.0010401	-0.30369	0.000968847	0.00121829
WP_NONALCOHOLIC_FATTY_LIVER_DISEASE	0.215667	2.7967e-05	7.63085e-06	0.115004	0.0948936	0.0263146	0.501784	9.4414e-16	2.64231e-15	0.323465	0.000421608	0.000609345
WP_PLATELETMEDIATED_INTERACTIONS_WITH_VASCULAR_AND_CIRCULATING_CELLS	-0.313235	6.87666e-10	3.02953e-10	-0.266879	8.33877e-05	4.5017e-05	-0.223577	0.000730573	0.000392039	-0.147321	0.116143	0.0610976
WP_MFAP5_EFFECT_ON_PERMEABILITY_AND_MOTILITY_OF_ENDOTHELIAL_CELLS_VIA_CYTOSKELETON_REARRANGEMENT	0.103841	0.0456322	0.00854131	-0.059084	0.392032	0.0921564	-0.0502545	0.453199	0.127085	-0.142859	0.127739	0.0658252
WP_MELANOMA	-0.0209203	0.68795	0.103856	-0.0402342	0.560168	0.12503	0.124152	0.0630121	0.0226077	-0.282167	0.00224928	0.00246158
WP_ASPIRIN_AND_MIRNAS	-0.000624825	0.99043	0.142991	-0.260436	0.000125059	6.49039e-05	-0.0455742	0.496404	0.137023	-0.25452	0.00605181	0.00560888
WP_PROXIMAL_TUBULE_TRANSPORT	0.397181	1.80593e-15	1.33558e-15	0.317693	2.34439e-06	1.8219e-06	0.458652	4.18901e-13	8.09535e-13	0.191362	0.0404927	0.0260528
WP_GLYCOSYLATION_AND_RELATED_CONGENITAL_DEFECTS	0.056914	0.274206	0.0450592	0.0315695	0.647632	0.141784	0.132143	0.0477258	0.0177882	0.252973	0.00637748	0.00585104
WP_GDNFRET_SIGNALLING_AXIS	0.418866	3.41085e-17	2.92063e-17	0.368401	3.2402e-08	4.15915e-08	0.18267	0.00599703	0.00273997	0.180421	0.0536651	0.0329327
WP_CLASSICAL_PATHWAY_OF_STEROIDOGENESIS_WITH_GLUCOCORTICOID_AND_MINERALOCORTICOID_METABOLISM	0.542441	9.07789e-30	2.06068e-29	0.447882	7.44202e-12	1.99873e-11	0.550235	3.30875e-19	1.30841e-18	0.417801	3.38791e-06	1.00695e-05
WP_COMPUTATIONAL_MODEL_OF_AEROBIC_GLYCOLYSIS	-0.380686	3.06203e-14	1.9487e-14	-0.203744	0.00287921	0.00112451	-0.367582	1.32165e-08	1.41967e-08	-0.355042	9.88314e-05	0.000183802
WP_THE_INFLUENCE_OF_LAMINOPATHIES_ON_WNT_SIGNALING	-0.0670723	0.1974	0.0332006	-0.0797329	0.24772	0.0615238	-0.250741	0.000144076	8.69264e-05	-0.104831	0.264858	0.117314
WP_IL18_SIGNALING_PATHWAY	-0.34028	1.64895e-11	8.43236e-12	-0.356263	9.6816e-08	1.10639e-07	-0.35307	5.24342e-08	5.19174e-08	-0.297065	0.00126426	0.00152772
WP_HIPPOYAP_SIGNALING_PATHWAY	-0.279539	4.35859e-08	1.61988e-08	-0.282527	2.98377e-05	1.79878e-05	-0.330452	3.9285e-07	3.40805e-07	-0.261645	0.00473451	0.00457682
WP_SYNAPTIC_SIGNALING_PATHWAYS_ASSOCIATED_WITH_AUTISM_SPECTRUM_DISORDER	0.189668	0.000238464	5.85038e-05	0.0852791	0.216237	0.0545095	0.0196297	0.769649	0.196946	-0.204237	0.0285676	0.0195744
WP_HIPPOMERLIN_SIGNALING_DYSREGULATION	-0.255238	6.27969e-07	2.05825e-07	-0.323637	1.47514e-06	1.20984e-06	-0.358747	3.08341e-08	3.13827e-08	-0.189634	0.0423727	0.0270554
WP_REGULATORY_CIRCUITS_OF_THE_STAT3_SIGNALING_PATHWAY	-0.212892	3.5612e-05	9.61118e-06	-0.301809	7.70679e-06	5.31163e-06	-0.145483	0.0291307	0.0114224	-0.297318	0.00125164	0.00151488
WP_TRANSCRIPTION_COFACTORS_SKI_AND_SKIL_PROTEIN_PARTNERS	-0.0191583	0.713019	0.107235	-0.000769557	0.991113	0.201806	-0.226785	0.00060894	0.000331104	-0.102531	0.275544	0.121058
WP_GENES_RELATED_TO_PRIMARY_CILIUM_DEVELOPMENT_BASED_ON_CRISPR	-0.0322747	0.535444	0.08294	0.360291	6.76637e-08	7.9851e-08	-0.0251939	0.707019	0.183866	0.226577	0.0148927	0.0115676
WP_INTRAFLAGELLAR_TRANSPORT_PROTEINS_BINDING_TO_DYNEIN	-0.0288222	0.579992	0.0891171	0.29731	1.06621e-05	7.15793e-06	-0.098158	0.142182	0.0463748	0.224801	0.0157183	0.0120683
WP_ENVELOPE_PROTEINS_AND_THEIR_POTENTIAL_ROLES_IN_EDMD_PHYSIOPATHOLOGY	-0.186109	0.000313165	7.56628e-05	-0.188109	0.00600899	0.00217626	-0.265219	5.61332e-05	3.6115e-05	-0.320123	0.000487216	0.000685336
WP_MECHANOREGULATION_AND_PATHOLOGY_OF_YAPTAZ_VIA_HIPPO_AND_NONHIPPO_MECHANISMS	-0.372184	1.23889e-13	7.49989e-14	-0.370944	2.56115e-08	3.35889e-08	-0.267953	4.669e-05	3.04459e-05	-0.331203	0.000299706	0.000462432
WP_PATHWAYS_REGULATING_HIPPO_SIGNALING	-0.0871639	0.0936555	0.0166891	-0.160337	0.0194981	0.00630193	-0.124791	0.0616577	0.0221924	-0.213347	0.0220605	0.0158723
WP_VITAMIN_DSENSITIVE_CALCIUM_SIGNALING_IN_DEPRESSION	-0.24384	2.00657e-06	6.20709e-07	-0.33767	4.74899e-07	4.4657e-07	-0.0200611	0.764733	0.195934	-0.336308	0.000238088	0.000383366
WP_GLYCOSAMINOGLYCAN_DEGRADATION	0.227328	9.78394e-06	2.82063e-06	0.172847	0.0117085	0.00396165	0.241348	0.00025796	0.000149246	-0.0977565	0.298637	0.128978
WP_SMALL_CELL_LUNG_CANCER	-0.215037	2.95525e-05	8.0438e-06	-0.246575	0.000288857	0.000139212	-0.105573	0.114292	0.0382481	-0.0887447	0.345606	0.144285
WP_JOUBERT_SYNDROME	-0.207983	5.41964e-05	1.42986e-05	0.150822	0.0281213	0.00878049	-0.394427	8.57304e-10	1.0983e-09	-0.240927	0.0094934	0.00806775
WP_CYTOSOLIC_DNASENSING_PATHWAY	-0.20516	6.86979e-05	1.79358e-05	-0.205135	0.00268971	0.00105751	0.0787811	0.239209	0.0732794	-0.0597839	0.52564	0.197892
WP_FGFR3_SIGNALLING_IN_CHONDROCYTE_PROLIFERATION_AND_TERMINAL_DIFFERENTIATION	-0.319577	2.96298e-10	1.34159e-10	-0.460138	1.66404e-12	5.03214e-12	-0.315845	1.32716e-06	1.06779e-06	-0.401715	8.59597e-06	2.23705e-05
WP_EGFR_TYROSINE_KINASE_INHIBITOR_RESISTANCE	0.0598138	0.250458	0.0414469	-0.058395	0.397586	0.0932895	0.176335	0.00802288	0.00357657	0.0355145	0.706316	0.247528
WP_CANCER_IMMUNOTHERAPY_BY_CTLA4_BLOCKADE	-0.0603717	0.246059	0.0407733	-0.245703	0.000303995	0.000145983	-0.0499737	0.45573	0.127673	-0.206679	0.0266805	0.0185094
WP_BIOMARKERS_FOR_PYRIMIDINE_METABOLISM_DISORDERS	0.147794	0.00433371	0.000923282	-0.0209563	0.761618	0.162679	0.111965	0.0938576	0.0321299	-0.0122709	0.896442	0.294533
WP_BIOMARKERS_FOR_UREA_CYCLE_DISORDERS	0.544587	4.90891e-30	1.13261e-29	0.438417	2.27285e-11	5.63504e-11	0.54701	5.85152e-19	2.23063e-18	0.319275	0.000505303	0.000706622
WP_CANCER_IMMUNOTHERAPY_BY_PD1_BLOCKADE	-0.301557	3.07876e-09	1.28043e-09	-0.309022	4.52775e-06	3.27533e-06	-0.189876	0.00425877	0.00199887	-0.264944	0.00421652	0.00415781
WP_RENIN_ANGIOTENSIN_ALDOSTERONE_SYSTEM_RAAS	0.103972	0.0453589	0.00849324	0.351295	1.49582e-07	1.63178e-07	0.350554	6.61199e-08	6.44608e-08	0.0179565	0.848938	0.283348
WP_PATHWAYS_OF_NUCLEIC_ACID_METABOLISM_AND_INNATE_IMMUNE_SENSING	-0.091821	0.0773351	0.0139979	0.149382	0.0296756	0.00922129	0.313163	1.64821e-06	1.31167e-06	0.18933	0.0427106	0.027234
WP_NEPHROGENESIS	-0.247476	1.39363e-06	4.37666e-07	-0.124461	0.070528	0.0201635	-0.180104	0.00675481	0.00305436	-0.00654577	0.944648	0.305533
WP_NUCLEOTIDE_EXCISION_REPAIR	-0.228749	8.57507e-06	2.48864e-06	-0.0421122	0.541989	0.121542	-0.164522	0.0134755	0.00571116	-0.192222	0.0395833	0.0255623
WP_MAJOR_RECEPTORS_TARGETED_BY_EPINEPHRINE_AND_NOREPINEPHRINE	0.231918	6.37154e-06	1.87567e-06	0.162112	0.0181728	0.0059107	0.133937	0.0447584	0.0168094	0.282983	0.00218107	0.0023999
WP_PHOSPHOINOSITIDES_METABOLISM	0.086867	0.094783	0.0168721	0.0139131	0.840394	0.176535	0.0507817	0.448467	0.125983	-0.236275	0.011016	0.00906657
WP_UREA_CYCLE_AND_ASSOCIATED_PATHWAYS	0.485451	2.47945e-23	3.41148e-23	0.404321	9.63672e-10	1.6613e-09	0.52017	5.34966e-17	1.66276e-16	0.408742	5.75734e-06	1.57374e-05
WP_CAMKK2_PATHWAY	-0.134567	0.00945872	0.00193711	-0.141717	0.0392414	0.0118692	-0.263224	6.41278e-05	4.08579e-05	-0.397556	1.0851e-05	2.73917e-05
WP_EICOSANOID_METABOLISM_VIA_CYCLO_OXYGENASES_COX	0.401791	7.95569e-16	6.09306e-16	0.155983	0.0231085	0.00735401	0.444559	2.56716e-12	4.53578e-12	0.236903	0.0107989	0.00892803
WP_OSTEOBLAST_DIFFERENTIATION	-0.209008	4.96901e-05	1.31657e-05	-0.320815	1.84028e-06	1.46767e-06	-0.292689	8.04346e-06	5.81726e-06	-0.432483	1.38748e-06	4.7579e-06
WP_CHOLESTEROL_METABOLISM_INCLUDES_BOTH_BLOCH_AND_KANDUTSCHRUSSELL_PATHWAYS	0.161503	0.00180372	0.00039971	-0.169663	0.0133729	0.00446396	-0.0866704	0.195233	0.0613034	-0.0526542	0.576248	0.211787
WP_MBDNF_AND_PROBDNF_REGULATION_OF_GABA_NEUROTRANSMISSION	-0.00747696	0.88587	0.129855	-0.021717	0.753239	0.161177	-0.0306363	0.647604	0.171058	-0.00622223	0.94738	0.306146
WP_PURINERGIC_SIGNALING	-0.238086	3.53096e-06	1.07188e-06	-0.315462	2.78257e-06	2.11921e-06	-0.172109	0.00969333	0.00425076	-0.110083	0.24153	0.108978
WP_GENES_INVOLVED_IN_MALE_INFERTILITY	0.528829	4.0504e-28	7.87336e-28	0.492756	2.2808e-14	9.5825e-14	0.496226	2.17456e-15	5.76481e-15	0.441388	7.90766e-07	2.93119e-06
WP_HEAD_AND_NECK_SQUAMOUS_CELL_CARCINOMA	-0.0104486	0.841026	0.124097	0.0480828	0.486203	0.110916	0.0460625	0.491797	0.135976	0.0994531	0.290288	0.126146
WP_EICOSANOID_METABOLISM_VIA_LIPO_OXYGENASES_LOX	0.59469	7.45194e-37	2.71018e-36	0.45123	4.97205e-12	1.38003e-11	0.575768	2.89356e-21	1.41056e-20	0.462809	1.91212e-07	8.87432e-07
WP_TYPE_I_INTERFERON_INDUCTION_AND_SIGNALING_DURING_SARSCOV2_INFECTION	0.10425	0.044782	0.0083916	-0.00548955	0.936669	0.192858	0.13965	0.0363174	0.0139426	-0.0389116	0.679695	0.240442
WP_3Q29_COPY_NUMBER_VARIATION_SYNDROME	0.0548886	0.291674	0.0477032	-0.0509218	0.460802	0.105955	-0.120316	0.0716653	0.02532	0.162839	0.0820687	0.0463859
WP_BASE_EXCISION_REPAIR	-0.314391	5.90708e-10	2.61896e-10	-0.221277	0.00118239	0.000499548	-0.226808	0.000608152	0.000330707	-0.0355224	0.706254	0.247512
WP_FGF23_SIGNALLING_IN_HYPOPHOSPHATEMIC_RICKETS_AND_RELATED_DISORDERS	-0.107027	0.0393549	0.00742794	-0.0922096	0.181058	0.046725	-0.149313	0.0251048	0.00999661	-0.00757163	0.93599	0.303582
WP_SPHINGOLIPID_METABOLISM_GENERAL_OVERVIEW	-0.150425	0.00368253	0.000792114	-0.264544	9.66993e-05	5.15226e-05	-0.243863	0.000221194	0.000129536	-0.265204	0.00417788	0.00412617
WP_NEPHROTIC_SYNDROME	-0.228271	8.96537e-06	2.59631e-06	-0.18601	0.00660587	0.00236509	0.0791288	0.237136	0.0727207	-0.353649	0.000105709	0.000194563
WP_PROTEOGLYCAN_BIOSYNTHESIS	-0.302224	2.83108e-09	1.18116e-09	-0.281704	3.15429e-05	1.88865e-05	-0.286397	1.27835e-05	8.97949e-06	-0.282084	0.0022563	0.00246789
WP_GASTRIN_SIGNALING_PATHWAY	-0.143657	0.00556982	0.00117054	-0.307866	4.93539e-06	3.5362e-06	-0.0530668	0.428287	0.121236	-0.228518	0.0140334	0.011034
WP_DEVELOPMENT_OF_URETERIC_COLLECTION_SYSTEM	-0.0829533	0.110678	0.0195054	0.0811599	0.23933	0.0596703	0.125485	0.0602132	0.0217499	-0.0775195	0.410245	0.164139
WP_TYPE_I_COLLAGEN_SYNTHESIS_IN_THE_CONTEXT_OF_OSTEOGENESIS_IMPERFECTA	-0.165328	0.00139484	0.000311829	-0.127847	0.0631547	0.0182785	-0.0584045	0.383245	0.110376	-0.138586	0.139657	0.0704867
WP_AUTOSOMAL_RECESSIVE_OSTEOPETROSIS_PATHWAYS	-0.0810663	0.119057	0.0208784	0.0419283	0.543756	0.121873	0.0148804	0.824333	0.208028	0.040048	0.670876	0.238065
WP_PURINE_METABOLISM	-0.299408	4.02794e-09	1.65509e-09	-0.386381	5.88001e-09	8.83891e-09	0.0194401	0.771813	0.19739	-0.00424153	0.964116	0.309878
WP_DISRUPTION_OF_POSTSYNAPTIC_SIGNALLING_BY_CNV	0.102387	0.0487648	0.00909074	-3.08579e-05	0.999644	0.20319	-0.0634782	0.343218	0.100402	-0.0533013	0.571563	0.210499
WP_PATHOGENESIS_OF_SARSCOV2_MEDIATED_BY_NSP9NSP10_COMPLEX	-0.182579	0.000408392	9.73071e-05	-0.278132	4.00747e-05	2.32583e-05	-0.169708	0.0107732	0.00467538	-0.177055	0.0583645	0.035304
WP_THE_OVERLAP_BETWEEN_SIGNAL_TRANSDUCTION_PATHWAYS_THAT_CONTRIBUTE_TO_A_RANGE_OF_LMNA_LAMINOPATHIES	-0.309189	1.1646e-09	4.99242e-10	-0.335963	5.46765e-07	5.05139e-07	-0.461399	2.91305e-13	5.69543e-13	-0.279744	0.00246307	0.00265451
WP_UNFOLDED_PROTEIN_RESPONSE	-0.0359311	0.490213	0.0766549	-0.115162	0.0944374	0.0262021	0.0300011	0.654434	0.172551	-0.220864	0.0176923	0.0132282
WP_CILIOPATHIES	-0.126982	0.0143847	0.00288271	0.259736	0.000130609	6.75143e-05	-0.166383	0.0124441	0.00532096	0.0138294	0.883376	0.291492
WP_MITOCHONDRIAL_CIV_ASSEMBLY	0.0905123	0.0816693	0.0147196	0.177822	0.00947209	0.00327056	0.107319	0.108392	0.0364996	0.0930178	0.322784	0.136977
WP_MAPK_PATHWAY_IN_CONGENITAL_THYROID_CANCER	-0.0346477	0.505853	0.0788327	-0.164255	0.016678	0.00546773	-0.0562827	0.400794	0.114652	-0.0633074	0.501486	0.19112
WP_15Q133_COPY_NUMBER_VARIATION_SYNDROME	0.237567	3.71296e-06	1.12466e-06	0.227897	0.000829669	0.000363467	-0.187102	0.00486552	0.0022621	0.0219218	0.816115	0.27541
WP_ENDOCHONDRAL_OSSIFICATION_WITH_SKELETAL_DYSPLASIAS	-0.225543	1.15321e-05	3.293e-06	-0.277706	4.12253e-05	2.38285e-05	-0.270299	3.97998e-05	2.62157e-05	-0.226332	0.0150041	0.0116359
WP_TGFBETA_RECEPTOR_SIGNALLING_IN_SKELETAL_DYSPLASIAS	-0.128641	0.0131473	0.0026484	-0.207191	0.00243037	0.000964479	-0.237878	0.000318075	0.000180832	-0.10145	0.280665	0.122838
WP_SOMATIC_SEX_DETERMINATION	-0.394839	2.72588e-15	1.98148e-15	-0.338956	4.26813e-07	4.06325e-07	-0.383532	2.68078e-09	3.18539e-09	-0.169768	0.0696992	0.0407736
WP_COVID19_ADVERSE_OUTCOME_PATHWAY	0.179525	0.000511809	0.000120563	-0.191617	0.00511863	0.00188633	0.107516	0.107743	0.0363061	0.0247587	0.792822	0.269669
WP_1Q211_COPY_NUMBER_VARIATION_SYNDROME	0.271293	1.11015e-07	3.93841e-08	0.118354	0.0855917	0.02401	0.290933	9.164e-06	6.56645e-06	0.218701	0.0188648	0.0139559
WP_GENES_CONTROLLING_NEPHROGENESIS	-0.281752	3.37362e-08	1.26947e-08	-0.241312	0.000392132	0.000184479	-0.0485804	0.468406	0.130609	-0.185673	0.0469583	0.0294513
WP_MITOCHONDRIAL_CIII_ASSEMBLY	0.0556491	0.28503	0.0466975	0.266496	8.54484e-05	4.60353e-05	0.311343	1.90693e-06	1.50549e-06	0.206241	0.0270109	0.0186942
WP_DNA_REPAIR_PATHWAYS_FULL_NETWORK	-0.225175	1.19281e-05	3.39875e-06	-0.0327635	0.63525	0.139451	-0.211449	0.00142164	0.000722283	-0.19519	0.0365765	0.0239312
WP_REGUCALCIN_IN_PROXIMAL_TUBULE_EPITHELIAL_KIDNEY_CELLS	0.128034	0.0135888	0.00273225	-0.135126	0.0494314	0.0146526	0.1084	0.104861	0.0354501	-0.15614	0.0956422	0.0522674
WP_NO_METABOLISM_IN_CYSTIC_FIBROSIS	-0.381382	2.72564e-14	1.74279e-14	-0.346913	2.18182e-07	2.27995e-07	-0.245999	0.000193871	0.000114608	-0.174901	0.0615458	0.0368749
WP_NEUROINFLAMMATION	0.330005	7.10596e-11	3.42382e-11	0.0642139	0.352163	0.0838976	0.0861716	0.197826	0.0620073	0.146023	0.119428	0.062457
WP_MAMMALIAN_DISORDER_OF_SEXUAL_DEVELOPMENT	-0.274285	7.93599e-08	2.87395e-08	-0.238631	0.000457033	0.000211872	-0.186001	0.00512706	0.00237404	-0.0946868	0.314139	0.134146
WP_SARS_CORONAVIRUS_AND_INNATE_IMMUNITY	0.146788	0.00460917	0.000978017	0.128262	0.062296	0.0180565	0.334258	2.83063e-07	2.5139e-07	0.19852	0.0334329	0.0222289
WP_INTRACELLULAR_TRAFFICKING_PROTEINS_INVOLVED_IN_CMT_NEUROPATHY	-0.0733073	0.158797	0.0272107	-0.17842	0.00923043	0.00319601	-0.0501301	0.454319	0.127345	0.0358932	0.703329	0.24674
WP_ENDOPLASMIC_RETICULUM_STRESS_RESPONSE_IN_CORONAVIRUS_INFECTION	0.144855	0.00518266	0.00109285	0.130904	0.0570511	0.0166859	-0.0499242	0.456177	0.127777	-0.0841008	0.371529	0.152303
WP_HOSTPATHOGEN_INTERACTION_OF_HUMAN_CORONA_VIRUSES_APOPTOSIS	-0.473698	3.78351e-22	4.77711e-22	-0.39861	1.73401e-09	2.88494e-09	-0.105114	0.115885	0.0387165	-0.252066	0.00657573	0.00599607
WP_HOSTPATHOGEN_INTERACTION_OF_HUMAN_CORONA_VIRUSES_AUTOPHAGY	0.415887	5.98687e-17	5.02428e-17	0.198102	0.0037781	0.00143058	0.195897	0.00317019	0.00151976	0.110284	0.240665	0.108663
WP_AUTOPHAGY	0.351935	2.94265e-12	1.58486e-12	0.251473	0.000216045	0.000106456	0.22232	0.000784083	0.000418531	0.165175	0.077716	0.0444548
WP_RAS_AND_BRADYKININ_PATHWAYS_IN_COVID19	0.569607	2.70244e-33	8.01795e-33	0.340491	3.75542e-07	3.6443e-07	0.470014	9.1297e-14	1.88871e-13	0.293786	0.00143895	0.00170379
WP_KISSPEPTINKISSPEPTIN_RECEPTOR_SYSTEM_IN_THE_OVARY	-0.394114	3.09419e-15	2.23621e-15	-0.370529	2.6617e-08	3.47951e-08	-0.203623	0.00214381	0.00105462	-0.375626	3.52378e-05	7.572e-05
WP_MAP3K1_ROLE_IN_PROMOTING_AND_BLOCKING_GONADAL_DETERMINATION	-0.175295	0.000695565	0.000161308	-0.267587	7.97063e-05	4.32098e-05	-0.0999326	0.135075	0.0443274	0.0525043	0.577337	0.212085
WP_HOSTPATHOGEN_INTERACTION_OF_HUMAN_CORONA_VIRUSES_MAPK_SIGNALING	-0.185638	0.000324562	7.82441e-05	-0.222805	0.00109054	0.000464961	-0.0725438	0.278576	0.0836865	-0.262995	0.00451611	0.00440119
WP_HOSTPATHOGEN_INTERACTION_OF_HUMAN_CORONA_VIRUSES_INTERFERON_INDUCTION	0.147552	0.00439849	0.000936193	0.0764368	0.267871	0.0659293	0.237437	0.000326584	0.000185244	0.0328512	0.727438	0.253057
WP_7Q1123_COPY_NUMBER_VARIATION_SYNDROME	-0.00795572	0.878616	0.128929	0.0354777	0.607482	0.134173	0.0758297	0.257323	0.0781109	0.074505	0.42874	0.169752
WP_GLYCOLYSIS_IN_SENESCENCE	-0.363229	5.16881e-13	2.9443e-13	-0.316916	2.48895e-06	1.92079e-06	-0.371486	9.01538e-09	9.92768e-09	-0.491935	2.3589e-08	1.49572e-07
WP_7OXOC_AND_7BETAHC_PATHWAYS	0.673353	2.44295e-50	2.36411e-49	0.542898	1.19568e-17	1.04776e-16	0.734118	2.34453e-39	1.14292e-37	0.554588	1.26962e-10	1.83516e-09
WP_KYNURENINE_PATHWAY_AND_LINKS_TO_CELLULAR_SENESCENCE	0.454559	2.57091e-20	2.79577e-20	0.196568	0.00406283	0.00152935	0.300748	4.37205e-06	3.28072e-06	0.150344	0.108764	0.0579855
WP_16P112_DISTAL_DELETION_SYNDROME	0.207071	5.85319e-05	1.53851e-05	0.172123	0.0120701	0.00407195	0.385513	2.18569e-09	2.6404e-09	0.237778	0.0105021	0.00873656
WP_16P112_PROXIMAL_DELETION_SYNDROME	-0.231392	6.69575e-06	1.96534e-06	0.0317653	0.645594	0.141401	-0.0549637	0.41194	0.117338	0.174728	0.0618082	0.0370032
WP_TCA_CYCLE_IN_SENESCENCE	0.0675154	0.194449	0.0327504	0.0191186	0.781971	0.166303	-0.0620302	0.354362	0.10321	-0.0695572	0.460111	0.179124
WP_NAD_METABOLISM_IN_ONCOGENEINDUCED_SENESCENCE_AND_MITOCHONDRIAL_DYSFUNCTIONASSOCIATED_SENESCENCE	-0.248177	1.2983e-06	4.09448e-07	-0.182147	0.00784432	0.00276273	-0.220646	0.00086094	0.000456095	-0.128272	0.17188	0.0829648
WP_AIRWAY_SMOOTH_MUSCLE_CELL_CONTRACTION	0.138536	0.00753351	0.00156104	0.116139	0.0916567	0.0255182	0.137803	0.0388849	0.0148273	0.0464833	0.621801	0.224561
WP_STING_PATHWAY_IN_KAWASAKILIKE_DISEASE_AND_COVID19	-0.255905	5.85704e-07	1.92831e-07	-0.388886	4.59729e-09	7.06099e-09	-0.114434	0.0867905	0.0299854	-0.284917	0.00202702	0.00225864
WP_P53_TRANSCRIPTIONAL_GENE_NETWORK	0.114417	0.0275507	0.00529049	-0.191739	0.00508986	0.0018768	0.000298673	0.996445	0.240995	-0.0120341	0.898429	0.294994
WP_RIBOFLAVIN_AND_COQ_DISORDERS	0.366411	3.12754e-13	1.81135e-13	0.334184	6.3268e-07	5.74357e-07	0.400349	4.53225e-10	6.01971e-10	0.211153	0.0234982	0.0167007
WP_SARSCOV2_MITOCHONDRIAL_INTERACTIONS	0.202415	8.6242e-05	2.23152e-05	0.135225	0.0492637	0.0146073	0.499379	1.35721e-15	3.70306e-15	0.20226	0.030177	0.0204702
WP_SARSCOV2_INNATE_IMMUNITY_EVASION_AND_CELLSPECIFIC_IMMUNE_RESPONSE	-0.183615	0.000377958	9.04379e-05	-0.235525	0.000544628	0.000248615	-0.153293	0.0214366	0.00869534	0.00305785	0.974126	0.312091
BIOCARTA_PROTEASOME_PATHWAY	-0.159787	0.00202055	0.000446153	-0.117533	0.0878011	0.0245621	0.116829	0.0803486	0.02802	-0.0246048	0.794081	0.269982
BIOCARTA_RELA_PATHWAY	0.285392	2.20263e-08	8.47709e-09	0.110543	0.108508	0.0297031	0.154849	0.0201341	0.00822155	0.201716	0.0306335	0.0207211
BIOCARTA_NO1_PATHWAY	0.158488	0.00220029	0.000484403	0.0777316	0.259826	0.0641736	0.106955	0.109601	0.0368599	-0.118534	0.207055	0.0962329
BIOCARTA_CSK_PATHWAY	-0.114446	0.0275107	0.0052834	-0.258415	0.000141708	7.26775e-05	-0.251268	0.000139348	8.43029e-05	-0.199715	0.0323615	0.0216579
BIOCARTA_SRCRPTP_PATHWAY	-0.501708	4.78688e-25	7.64219e-25	-0.479893	1.30762e-13	4.86117e-13	-0.457524	4.8577e-13	9.34422e-13	-0.548436	2.22602e-10	2.81077e-09
BIOCARTA_AMI_PATHWAY	0.424534	1.15158e-17	1.02163e-17	0.212435	0.0018684	0.000759448	0.31635	1.27385e-06	1.0272e-06	0.182003	0.0515662	0.0318522
BIOCARTA_ARAP_PATHWAY	0.0151081	0.771789	0.115057	-0.0299409	0.664676	0.144974	0.245724	0.000197202	0.000116433	-0.145569	0.120594	0.0629353
BIOCARTA_AGR_PATHWAY	0.0554742	0.286549	0.0469267	-0.00351528	0.959421	0.196621	0.0434055	0.517139	0.141708	-0.0744656	0.428985	0.169827
BIOCARTA_AKAP95_PATHWAY	-0.431036	3.23067e-18	2.97796e-18	-0.347865	2.01105e-07	2.12359e-07	-0.582135	8.31256e-22	4.27053e-21	-0.503192	9.95786e-09	7.07543e-08
BIOCARTA_AKT_PATHWAY	0.582271	4.7111e-35	1.56034e-34	0.406695	7.52374e-10	1.32621e-09	0.517184	8.62902e-17	2.64448e-16	0.354797	0.000100008	0.00018566
BIOCARTA_ALK_PATHWAY	-0.027556	0.596754	0.0914318	-0.0369413	0.592736	0.131344	-0.0559893	0.403258	0.115248	-0.109637	0.243453	0.109677
BIOCARTA_AT1R_PATHWAY	0.111576	0.0316695	0.00603921	0.116099	0.0917702	0.0255462	0.0795339	0.234736	0.0720726	-0.269091	0.00363757	0.00367321
BIOCARTA_ACE2_PATHWAY	0.17861	0.000547249	0.00012847	0.114634	0.0959674	0.026585	0.0301254	0.653096	0.172259	0.137753	0.142074	0.0714088
BIOCARTA_ASBCELL_PATHWAY	-0.00263557	0.959649	0.139165	-0.119523	0.0825243	0.0232385	0.124278	0.0627433	0.022523	-0.0395587	0.674668	0.239089
BIOCARTA_DNAFRAGMENT_PATHWAY	-0.388034	8.8484e-15	6.07509e-15	-0.347876	2.0091e-07	2.12178e-07	-0.450313	1.23695e-12	2.28219e-12	-0.458117	2.63125e-07	1.15514e-06
BIOCARTA_CHEMICAL_PATHWAY	-0.333858	4.13524e-11	2.04123e-11	-0.191319	0.00518936	0.00190974	-0.184224	0.00557585	0.00256404	-0.155366	0.097317	0.053004
BIOCARTA_SPPA_PATHWAY	-0.335721	3.17393e-11	1.5861e-11	-0.339564	4.05778e-07	3.89265e-07	-0.153331	0.021404	0.00868357	-0.343107	0.000174155	0.00029499
BIOCARTA_ATM_PATHWAY	0.0958292	0.0652098	0.0119456	-0.112792	0.101463	0.0279605	-0.328122	4.79117e-07	4.10408e-07	-0.153484	0.10149	0.0548343
BIOCARTA_AGPCR_PATHWAY	-0.04326	0.406073	0.0647016	0.0225099	0.744536	0.159613	-0.138972	0.0372427	0.0142622	-0.137785	0.141982	0.0713738
BIOCARTA_BCELLSURVIVAL_PATHWAY	0.0354074	0.496563	0.0775409	-0.142175	0.0386039	0.0116939	-0.0520159	0.437502	0.123413	-0.292879	0.00149104	0.00175537
BIOCARTA_BCR_PATHWAY	-0.295425	6.58896e-09	2.66465e-09	-0.370551	2.65642e-08	3.47319e-08	-0.0323267	0.629574	0.167091	-0.26638	0.00400729	0.00398533
BIOCARTA_BIOPEPTIDES_PATHWAY	0.188851	0.00025396	6.21062e-05	0.00574964	0.933675	0.19236	0.223174	0.000747366	0.000400383	-0.252496	0.00648111	0.00592707
BIOCARTA_RANKL_PATHWAY	0.0838515	0.106857	0.0188745	-0.0103097	0.881374	0.183563	0.0651881	0.330349	0.0971288	0.0198977	0.832833	0.279475
BIOCARTA_CDMAC_PATHWAY	-0.121438	0.0192923	0.00379207	-0.354404	1.14025e-07	1.28315e-07	-0.136493	0.0407976	0.0154794	-0.307225	0.000838429	0.0010745
BIOCARTA_CASPASE_PATHWAY	-0.425693	9.19968e-18	8.22348e-18	-0.382396	8.66066e-09	1.25915e-08	-0.38717	1.84041e-09	2.25225e-09	-0.440137	8.56572e-07	3.12326e-06
BIOCARTA_CBL_PATHWAY	-0.124725	0.0162318	0.00322829	-0.198099	0.00377866	0.00143076	0.0308576	0.645233	0.170538	-0.281168	0.00233525	0.00253838
BIOCARTA_CCR3_PATHWAY	-0.0866928	0.0954493	0.01698	-0.11644	0.0908131	0.0253098	0.049311	0.461735	0.129064	-0.33342	0.000271328	0.000426122
BIOCARTA_CD40_PATHWAY	0.207068	5.85481e-05	1.53891e-05	0.022399	0.745751	0.159831	0.3238	6.89368e-07	5.75602e-07	0.143459	0.126131	0.0651811
BIOCARTA_MCM_PATHWAY	-0.380168	3.33796e-14	2.11618e-14	-0.344408	2.70064e-07	2.73725e-07	-0.418584	5.87502e-11	8.66889e-11	-0.397552	1.08534e-05	2.73968e-05
BIOCARTA_G1_PATHWAY	-0.41175	1.29551e-16	1.04681e-16	-0.350853	1.5543e-07	1.68874e-07	-0.469712	9.51374e-14	1.96516e-13	-0.361844	7.08335e-05	0.000137578
BIOCARTA_G2_PATHWAY	-0.395184	2.56574e-15	1.87006e-15	-0.493192	2.14701e-14	9.09577e-14	-0.44017	4.4398e-12	7.56247e-12	-0.459625	2.37598e-07	1.06349e-06
BIOCARTA_CELL2CELL_PATHWAY	0.0685435	0.187726	0.03172	0.133672	0.0519529	0.0153298	-0.0411531	0.539137	0.146617	0.149854	0.109933	0.0584841
BIOCARTA_CERAMIDE_PATHWAY	-0.186842	0.000296194	7.18102e-05	-0.109459	0.112037	0.0305673	0.0232222	0.729012	0.188508	-0.0726387	0.440426	0.173264
BIOCARTA_TID_PATHWAY	-0.130795	0.011681	0.00236767	-0.131996	0.0549928	0.0161413	-0.197179	0.0029738	0.00143171	-0.0148197	0.87509	0.289549
BIOCARTA_CLASSIC_PATHWAY	0.270413	1.22437e-07	4.31278e-08	0.113801	0.098423	0.0272014	0.208458	0.00166615	0.000836734	0.230254	0.0133018	0.0105693
BIOCARTA_COMP_PATHWAY	0.39292	3.80944e-15	2.72403e-15	0.176145	0.0101796	0.00348802	0.351516	6.0523e-08	5.93479e-08	0.270247	0.00348943	0.00354784
BIOCARTA_HDAC_PATHWAY	0.132335	0.0107236	0.00218247	0.140434	0.0410726	0.0123739	0.280189	1.99754e-05	1.37509e-05	-0.0303023	0.747847	0.258323
BIOCARTA_GCR_PATHWAY	0.36456	4.1922e-13	2.40327e-13	0.290724	1.6984e-05	1.08926e-05	0.39021	1.33936e-09	1.67671e-09	0.27465	0.0029735	0.00311004
BIOCARTA_CTCF_PATHWAY	0.0191945	0.712502	0.107165	-0.0443408	0.520801	0.117549	-0.117896	0.0776067	0.0271722	-0.028653	0.761147	0.261715
BIOCARTA_CTL_PATHWAY	-0.184404	0.000356226	8.54972e-05	-0.281018	3.30361e-05	1.96658e-05	-0.198942	0.00272173	0.00131775	-0.209098	0.0249175	0.0175081
BIOCARTA_CXCR4_PATHWAY	0.0460853	0.376081	0.0603304	-0.0272273	0.693459	0.150309	0.140232	0.0355392	0.0136748	-0.28036	0.00240708	0.00260313
BIOCARTA_CELLCYCLE_PATHWAY	-0.470956	7.03873e-22	8.68871e-22	-0.403529	1.04612e-09	1.79113e-09	-0.351437	6.0965e-08	5.97498e-08	-0.494484	1.94573e-08	1.27533e-07
BIOCARTA_CFTR_PATHWAY	0.19399	0.000170134	4.2376e-05	0.142989	0.037494	0.0113874	0.0285609	0.670024	0.175938	0.121624	0.195378	0.0919046
BIOCARTA_INFLAM_PATHWAY	-0.299122	4.17356e-09	1.71178e-09	-0.286415	2.28892e-05	1.42297e-05	-0.219582	0.000913337	0.000481628	-0.10981	0.242703	0.109404
BIOCARTA_D4GDI_PATHWAY	-0.0995192	0.0554716	0.0102631	-0.267039	8.25421e-05	4.4598e-05	-0.105106	0.11591	0.038724	-0.259266	0.00514267	0.00490597
BIOCARTA_DC_PATHWAY	-0.290691	1.17139e-08	4.64595e-09	-0.304828	6.17928e-06	4.34421e-06	-0.136493	0.0407984	0.0154796	-0.284147	0.0020871	0.00231382
BIOCARTA_RNA_PATHWAY	0.0428946	0.410053	0.0652772	0.0622491	0.367122	0.0870222	-0.115856	0.0829186	0.0288085	0.0855567	0.363277	0.149782
BIOCARTA_CALCINEURIN_PATHWAY	-0.250307	1.04522e-06	3.33715e-07	-0.161035	0.0189675	0.00614484	-0.213769	0.00125515	0.000644689	-0.232641	0.0123503	0.00994994
BIOCARTA_EGF_PATHWAY	0.0909899	0.0800653	0.0144532	0.0140535	0.838804	0.17626	0.121264	0.0694412	0.02463	-0.23446	0.0116657	0.00949358
BIOCARTA_NDKDYNAMIN_PATHWAY	-0.386017	1.24809e-14	8.37845e-15	-0.360604	6.57926e-08	7.79259e-08	-0.152778	0.021884	0.00885666	-0.0838285	0.373085	0.152775
BIOCARTA_EPO_PATHWAY	-0.191979	0.00019925	4.92998e-05	-0.384372	7.15215e-09	1.05846e-08	-0.0290339	0.664888	0.174825	-0.333487	0.00027051	0.000425094
BIOCARTA_ECM_PATHWAY	0.214964	2.97422e-05	8.09309e-06	0.0868447	0.207892	0.0526894	0.222745	0.000765601	0.000409412	-0.0301524	0.749053	0.258632
BIOCARTA_ERK_PATHWAY	-0.274742	7.53684e-08	2.73658e-08	-0.308748	4.62133e-06	3.33566e-06	-0.183483	0.00577324	0.00264677	-0.197778	0.0341127	0.0225994
BIOCARTA_ERYTH_PATHWAY	-0.325122	1.39619e-10	6.52489e-11	-0.307215	5.17984e-06	3.69026e-06	0.0264312	0.693338	0.180952	-0.161368	0.0849099	0.0476218
BIOCARTA_EPONFKB_PATHWAY	0.0836139	0.107857	0.0190399	-0.0275838	0.689652	0.149607	0.0777497	0.245435	0.0749499	-0.250109	0.00702197	0.00632978
BIOCARTA_EIF_PATHWAY	-0.0739979	0.154898	0.0266023	-0.0352781	0.609506	0.13456	-0.324687	6.40031e-07	5.36924e-07	-0.0938346	0.318535	0.13559
BIOCARTA_EXTRINSIC_PATHWAY	0.430946	3.28845e-18	3.0293e-18	0.35129	1.49647e-07	1.6324e-07	0.475105	4.52848e-14	9.76867e-14	0.268432	0.00372451	0.00374747
BIOCARTA_FAS_PATHWAY	-0.364895	3.97624e-13	2.28417e-13	-0.272373	5.85442e-05	3.26985e-05	-0.369863	1.0576e-08	1.15383e-08	-0.300462	0.00110383	0.00136152
BIOCARTA_FCER1_PATHWAY	-0.205896	6.46001e-05	1.69102e-05	-0.263332	0.000104365	5.51926e-05	-0.131312	0.0491566	0.0182548	-0.289285	0.00171462	0.00197085
BIOCARTA_FIBRINOLYSIS_PATHWAY	0.188967	0.000251712	6.15848e-05	-0.0472648	0.49366	0.112358	0.00768648	0.908717	0.224542	0.092864	0.323588	0.137239
BIOCARTA_FMLP_PATHWAY	-0.374675	8.26111e-14	5.08302e-14	-0.380015	1.08878e-08	1.54866e-08	-0.0531037	0.427965	0.12116	-0.229946	0.013429	0.0106508
BIOCARTA_GATA3_PATHWAY	-0.0859637	0.0982798	0.0174483	-0.107205	0.119663	0.0324153	-0.18726	0.00482897	0.00224639	0.0219416	0.815952	0.27537
BIOCARTA_SET_PATHWAY	-0.346606	6.52792e-12	3.42894e-12	-0.263243	0.000104949	5.54698e-05	-0.38409	2.53118e-09	3.01934e-09	-0.286349	0.00191932	0.00216067
BIOCARTA_GH_PATHWAY	0.359969	8.59985e-13	4.8157e-13	0.220568	0.00122739	0.00051643	0.43372	9.79193e-12	1.58336e-11	-0.237459	0.0106095	0.00880615
BIOCARTA_AHSP_PATHWAY	0.302864	2.61195e-09	1.09281e-09	0.278173	3.99656e-05	2.3204e-05	0.319029	1.02336e-06	8.34013e-07	0.347419	0.000142287	0.000249937
BIOCARTA_HIVNEF_PATHWAY	-0.125082	0.0159267	0.00317157	-0.10091	0.143104	0.0379348	-0.0139244	0.835454	0.210244	0.0244076	0.795696	0.270382
BIOCARTA_MPR_PATHWAY	-0.410614	1.59854e-16	1.27827e-16	-0.496384	1.37538e-14	6.15808e-14	-0.451073	1.12206e-12	2.08282e-12	-0.474776	8.28534e-08	4.40629e-07
BIOCARTA_HCMV_PATHWAY	0.10494	0.0433789	0.0081438	0.105822	0.124538	0.033583	0.130577	0.0504493	0.0186736	-0.23231	0.0124787	0.0100346
BIOCARTA_P53HYPOXIA_PATHWAY	0.067155	0.196846	0.0331163	-0.0152066	0.825781	0.173999	-0.121827	0.0681483	0.0242264	0.16353	0.0807621	0.045811
BIOCARTA_HIF_PATHWAY	0.0310289	0.551318	0.0851296	-0.287171	2.17288e-05	1.35899e-05	-0.172007	0.00973704	0.00426812	-0.202954	0.0296031	0.0201528
BIOCARTA_IGF1_PATHWAY	0.249973	1.08147e-06	3.44675e-07	0.185936	0.00662794	0.00237199	0.286862	1.23573e-05	8.69677e-06	0.0611767	0.516022	0.195216
BIOCARTA_IL17_PATHWAY	-0.265319	2.1439e-07	7.36966e-08	-0.298824	9.5645e-06	6.48349e-06	-0.221127	0.000838178	0.000445029	-0.254749	0.0060049	0.00557359
BIOCARTA_IL2_PATHWAY	-0.292736	9.14789e-09	3.66357e-09	-0.382669	8.43507e-09	1.22959e-08	-0.101132	0.130431	0.0429757	-0.243393	0.00876396	0.00757438
BIOCARTA_IL3_PATHWAY	-0.244771	1.82861e-06	5.67943e-07	-0.310237	4.13405e-06	3.01941e-06	-0.150272	0.0241743	0.00967105	-0.146343	0.118613	0.0621211
BIOCARTA_IL4_PATHWAY	-0.197154	0.000132251	3.34583e-05	-0.208738	0.00225038	0.000899841	-0.0735125	0.272191	0.0820115	0.165238	0.077601	0.0444031
BIOCARTA_IL6_PATHWAY	0.109986	0.034195	0.00649872	-0.239704	0.000429944	0.000200536	0.100276	0.133734	0.0439382	-0.040336	0.668648	0.237462
BIOCARTA_IL10_PATHWAY	-0.261477	3.24641e-07	1.09978e-07	-0.254502	0.000179989	9.00808e-05	-0.194588	0.00338284	0.00161433	-0.138329	0.140399	0.0707703
BIOCARTA_IL12_PATHWAY	-0.264745	2.28193e-07	7.82181e-08	-0.326482	1.17768e-06	9.92793e-07	-0.311883	1.82631e-06	1.44542e-06	-0.266072	0.00405133	0.00402188
BIOCARTA_IL2RB_PATHWAY	-0.207649	5.57503e-05	1.4689e-05	-0.234551	0.000575145	0.000261165	0.109244	0.10217	0.0346458	-0.125482	0.181472	0.0866461
BIOCARTA_IL7_PATHWAY	0.221877	1.60972e-05	4.50942e-06	0.0794073	0.249662	0.0619509	0.152402	0.0222149	0.0089755	0.0484403	0.607188	0.220447
BIOCARTA_GSK3_PATHWAY	0.280878	3.73348e-08	1.3985e-08	0.27744	4.19611e-05	2.41907e-05	0.157055	0.0184058	0.00758298	0.118368	0.207696	0.0964672
BIOCARTA_DEATH_PATHWAY	0.00367562	0.943749	0.137176	-0.109867	0.1107	0.0302405	0.227727	0.000576959	0.000314967	0.120156	0.200865	0.0939514
BIOCARTA_RACCYCD_PATHWAY	-0.0371307	0.475833	0.0746437	-0.191927	0.00504582	0.00186217	-0.0690561	0.302399	0.0899287	-0.226139	0.0150928	0.01169
BIOCARTA_GLEEVEC_PATHWAY	0.0735091	0.15765	0.0270321	-0.0621515	0.367875	0.0871788	-0.0297677	0.656951	0.173099	-0.135879	0.147632	0.0735002
BIOCARTA_INSULIN_PATHWAY	0.28458	2.42359e-08	9.26872e-09	0.186433	0.00648162	0.00232614	0.238877	0.000299556	0.00017116	-0.056659	0.547543	0.203893
BIOCARTA_INTEGRIN_PATHWAY	-0.0393813	0.449486	0.0709251	-0.19326	0.00474377	0.0017612	-0.171826	0.00981517	0.00429911	-0.179012	0.0555925	0.0339125
BIOCARTA_INTRINSIC_PATHWAY	0.550641	8.46228e-31	2.12014e-30	0.387643	5.19576e-09	7.88882e-09	0.596769	4.25413e-23	2.35317e-22	0.373551	3.92241e-05	8.27715e-05
BIOCARTA_KERATINOCYTE_PATHWAY	0.0164646	0.751941	0.11243	-0.067944	0.324836	0.0781511	0.204428	0.00205652	0.00101533	-0.175777	0.0602356	0.0362316
BIOCARTA_TCRA_PATHWAY	-0.167852	0.00117371	0.000264627	-0.280004	3.5364e-05	2.08743e-05	-0.186196	0.00507973	0.00235385	-0.188032	0.0441799	0.0280049
BIOCARTA_LECTIN_PATHWAY	0.518553	6.37084e-27	1.13669e-26	0.264083	9.95476e-05	5.28926e-05	0.446577	1.99028e-12	3.56622e-12	0.368662	5.03439e-05	0.000101166
BIOCARTA_PYK2_PATHWAY	-0.0907441	0.0808876	0.0145899	-0.162215	0.0180982	0.00588875	-0.13533	0.0425615	0.016075	-0.345715	0.000154173	0.000266878
BIOCARTA_MAPK_PATHWAY	-0.225561	1.15132e-05	3.28793e-06	-0.388973	4.55776e-09	7.0057e-09	-0.154335	0.0205567	0.00837595	-0.358475	8.36186e-05	0.000159185
BIOCARTA_MCALPAIN_PATHWAY	-0.183674	0.000376309	9.0064e-05	-0.175866	0.0103015	0.00352619	-0.141709	0.0336261	0.0130112	-0.191374	0.0404801	0.026046
BIOCARTA_PPARA_PATHWAY	0.540766	1.46237e-29	3.26236e-29	0.291733	1.58261e-05	1.02275e-05	0.396037	7.21742e-10	9.3397e-10	0.203199	0.0294031	0.0200417
BIOCARTA_ETS_PATHWAY	-0.314621	5.73065e-10	2.54391e-10	-0.443815	1.20739e-11	3.14244e-11	-0.0642046	0.337712	0.0990059	-0.286594	0.00190145	0.00214442
BIOCARTA_MTOR_PATHWAY	0.383306	1.97372e-14	1.285e-14	0.350026	1.66962e-07	1.80089e-07	0.109175	0.102388	0.0347112	0.1712	0.0673409	0.0396613
BIOCARTA_IGF1R_PATHWAY	0.250331	1.04262e-06	3.32927e-07	0.125202	0.0688565	0.0197366	0.14831	0.02611	0.0103449	0.0202528	0.829895	0.278764
BIOCARTA_PITX2_PATHWAY	-0.0864434	0.0964103	0.0171355	-0.0905212	0.189212	0.0485533	-0.266385	5.19039e-05	3.35909e-05	-0.0925641	0.32516	0.137749
BIOCARTA_NGF_PATHWAY	-0.000459977	0.992955	0.143303	-0.146194	0.0333808	0.0102557	0.089852	0.179275	0.056916	-0.259105	0.00517153	0.00492892
BIOCARTA_VIP_PATHWAY	-0.0727069	0.162246	0.0277545	-0.0868132	0.208058	0.0527257	-0.288338	1.1094e-05	7.86165e-06	0.0117816	0.900549	0.295484
BIOCARTA_NFAT_PATHWAY	0.198584	0.000117869	3.00288e-05	0.0386328	0.575899	0.128091	0.161336	0.0154162	0.0064512	-0.00188995	0.984007	0.314262
BIOCARTA_NTHI_PATHWAY	0.293619	8.21631e-09	3.30217e-09	0.209591	0.00215645	0.000865719	0.246467	0.000188324	0.00011156	0.0835563	0.374645	0.153248
BIOCARTA_NFKB_PATHWAY	0.239063	3.21096e-06	9.78522e-07	0.111557	0.105286	0.0289091	0.222685	0.000768187	0.00041069	0.199111	0.0328988	0.0219452
BIOCARTA_NOS1_PATHWAY	-0.0967724	0.0625961	0.0114967	0.0490092	0.477833	0.10929	-0.16432	0.013592	0.0057548	-0.137185	0.143742	0.0720406
BIOCARTA_NO2IL12_PATHWAY	-0.239254	3.15178e-06	9.61176e-07	-0.309858	4.25308e-06	3.09704e-06	-0.243439	0.000227036	0.0001327	-0.214981	0.0210396	0.0152717
BIOCARTA_ARENRF2_PATHWAY	0.0785564	0.130959	0.0228058	-0.117653	0.0874764	0.0244811	-0.0515735	0.441415	0.124332	-0.164828	0.078351	0.0447394
BIOCARTA_P38MAPK_PATHWAY	-0.483957	3.52692e-23	4.78318e-23	-0.342842	3.08277e-07	3.07063e-07	-0.103655	0.12106	0.0402361	-0.281618	0.00229615	0.00250358
BIOCARTA_P53_PATHWAY	-0.0845564	0.103931	0.0183896	-0.0948016	0.169047	0.0439941	-0.10267	0.124652	0.0412831	-0.0393733	0.676107	0.239477
BIOCARTA_PDGF_PATHWAY	-0.0330741	0.525378	0.0815444	-0.0734713	0.286933	0.0700812	0.0471107	0.481984	0.133735	-0.282731	0.00220196	0.00241886
BIOCARTA_CCR5_PATHWAY	-0.0907572	0.0808436	0.0145826	-0.171539	0.0123684	0.00416245	-0.0867615	0.194762	0.0611753	-0.137954	0.141487	0.0711855
BIOCARTA_PTDINS_PATHWAY	-0.286519	1.92793e-08	7.4788e-09	-0.430707	5.50359e-11	1.26885e-10	-0.264977	5.70496e-05	3.66628e-05	-0.25493	0.00596792	0.0055457
BIOCARTA_PLCE_PATHWAY	0.300602	3.47025e-09	1.43605e-09	0.144485	0.035524	0.0108435	-0.0448404	0.50337	0.1386	0.105261	0.262892	0.116623
BIOCARTA_EDG1_PATHWAY	-0.0749655	0.149558	0.0257646	-0.145581	0.0341362	0.0104637	-0.147742	0.0266943	0.0105457	-0.34708	0.000144583	0.000253248
BIOCARTA_CDK5_PATHWAY	-0.393257	3.59281e-15	2.57737e-15	-0.366441	3.87853e-08	4.89087e-08	0.0806595	0.228157	0.0702876	-0.35853	8.33927e-05	0.00015881
BIOCARTA_MYOSIN_PATHWAY	-0.0436862	0.40146	0.0640331	-0.0615803	0.372302	0.088097	0.0574784	0.390846	0.112235	-0.313037	0.000658482	0.000879303
BIOCARTA_PLATELETAPP_PATHWAY	0.339185	1.93181e-11	9.81076e-12	0.103072	0.134691	0.0359812	0.192582	0.00373355	0.00176843	0.121987	0.194038	0.0914011
BIOCARTA_PS1_PATHWAY	-0.196502	0.000139343	3.51373e-05	-0.171327	0.0124786	0.00419576	-0.141145	0.0343463	0.0132619	-0.113614	0.226669	0.103518
BIOCARTA_AKAPCENTROSOME_PATHWAY	-0.0720165	0.166281	0.0283888	-0.0427413	0.535965	0.120412	-0.34272	1.34417e-07	1.25503e-07	-0.157576	0.0925924	0.0509131
BIOCARTA_PTEN_PATHWAY	0.385059	1.46815e-14	9.75295e-15	0.36926	2.99332e-08	3.87181e-08	0.401407	4.03921e-10	5.40899e-10	0.140393	0.134518	0.0685003
BIOCARTA_RAB_PATHWAY	0.177869	0.000577596	0.000135197	-0.0888605	0.197492	0.0503932	0.20679	0.00181872	0.000906875	-0.0510839	0.587692	0.214998
BIOCARTA_RAC1_PATHWAY	-0.246845	1.48521e-06	4.65006e-07	-0.247824	0.000268385	0.000129978	-0.242072	0.000246828	0.000143329	-0.241661	0.00927093	0.00791755
BIOCARTA_RAS_PATHWAY	0.0468232	0.368478	0.0592129	-0.0344147	0.618293	0.136236	0.0407259	0.543361	0.147587	-0.189938	0.042037	0.0268775
BIOCARTA_NKCELLS_PATHWAY	-0.178611	0.000547208	0.000128461	-0.226539	0.000892912	0.000388352	-0.0286599	0.668948	0.175705	-0.244612	0.00842192	0.00733817
BIOCARTA_RB_PATHWAY	-0.483478	3.94684e-23	5.32773e-23	-0.489831	3.41498e-14	1.40095e-13	-0.520891	4.76297e-17	1.48705e-16	-0.495719	1.7714e-08	1.17783e-07
BIOCARTA_BAD_PATHWAY	0.117136	0.024048	0.00466347	0.054801	0.427315	0.0992938	-0.0165661	0.804812	0.204107	-0.0652802	0.488219	0.187329
BIOCARTA_CK1_PATHWAY	-0.114276	0.0277433	0.00532461	0.0840839	0.222768	0.0559684	-0.133517	0.0454396	0.0170354	-0.132683	0.157485	0.0772859
BIOCARTA_EIF2_PATHWAY	0.117481	0.0236324	0.00458825	0.0903392	0.190107	0.0487526	-0.149001	0.0254137	0.010104	-0.196263	0.0355374	0.0233735
BIOCARTA_EIF4_PATHWAY	0.499911	7.48331e-25	1.17725e-24	0.432222	4.63405e-11	1.08805e-10	0.380964	3.48639e-09	4.06827e-09	0.149381	0.111074	0.0589686
BIOCARTA_P27_PATHWAY	-0.382616	2.21673e-14	1.43025e-14	-0.288485	1.98444e-05	1.25343e-05	-0.20963	0.00156609	0.000790218	-0.249809	0.00709266	0.00638237
BIOCARTA_PGC1A_PATHWAY	0.317238	4.05145e-10	1.82013e-10	0.291415	1.61833e-05	1.04332e-05	0.226102	0.000633156	0.000343286	-0.00489256	0.958613	0.308655
BIOCARTA_PML_PATHWAY	0.0755568	0.146365	0.0252611	0.0444555	0.519723	0.117345	0.151844	0.0227144	0.00915412	0.239913	0.00980852	0.00827977
BIOCARTA_DREAM_PATHWAY	-0.0224554	0.666384	0.100929	-0.170855	0.0127269	0.0042706	-0.113688	0.0888776	0.0306144	-0.051727	0.582993	0.213677
BIOCARTA_RHO_PATHWAY	-0.160264	0.00195808	0.000432808	-0.102159	0.138195	0.0367986	0.0882122	0.187375	0.059155	-0.15638	0.0951257	0.0520392
BIOCARTA_ATRBRCA_PATHWAY	-0.314362	5.92947e-10	2.62847e-10	-0.318037	2.28291e-06	1.77941e-06	-0.339667	1.76296e-07	1.61982e-07	-0.33301	0.000276385	0.000432441
BIOCARTA_CARDIACEGF_PATHWAY	0.000429996	0.993414	0.14336	-0.0886219	0.198703	0.0506622	0.0146239	0.827313	0.208623	-0.00970621	0.918	0.299495
BIOCARTA_HER2_PATHWAY	0.40054	9.94989e-16	7.55703e-16	0.303077	7.02587e-06	4.88512e-06	0.182406	0.0060713	0.00277084	0.219869	0.0182234	0.0135582
BIOCARTA_ERK5_PATHWAY	-0.049368	0.342994	0.0554388	-0.228569	0.00079988	0.000351695	0.00675464	0.919744	0.226649	-0.517159	3.26731e-09	2.69168e-08
BIOCARTA_MAL_PATHWAY	-0.324531	1.51385e-10	7.04606e-11	-0.411999	4.29759e-10	8.12012e-10	-0.0806585	0.228164	0.0702893	-0.386938	1.93952e-05	4.55275e-05
BIOCARTA_MEF2D_PATHWAY	-0.335053	3.49046e-11	1.7372e-11	-0.152	0.0269015	0.008435	-0.351258	6.19815e-08	6.06724e-08	-0.248933	0.00730279	0.0065376
BIOCARTA_MITOCHONDRIA_PATHWAY	-0.289423	1.36411e-08	5.37937e-09	-0.213572	0.00176338	0.00072022	-0.0523236	0.434792	0.122774	-0.0610623	0.516809	0.195436
BIOCARTA_ACH_PATHWAY	0.359859	8.74799e-13	4.89601e-13	0.326876	1.14128e-06	9.65419e-07	0.33255	3.2809e-07	2.87797e-07	-0.0681092	0.469526	0.181899
BIOCARTA_BARR_MAPK_PATHWAY	-0.187633	0.000278853	6.78461e-05	-0.345001	2.56806e-07	2.62303e-07	-0.197281	0.00295871	0.00142493	-0.265702	0.00410497	0.00406622
BIOCARTA_TOB1_PATHWAY	-0.156177	0.00255661	0.00055956	-0.249521	0.000242723	0.000118317	-0.215704	0.00113013	0.000585933	-0.209911	0.0243478	0.0171807
BIOCARTA_BARRESTIN_SRC_PATHWAY	-0.390666	5.62972e-15	3.95243e-15	-0.524017	2.3808e-16	1.64376e-15	-0.382336	3.03047e-09	3.56855e-09	-0.3215	0.000459121	0.00065188
BIOCARTA_NKT_PATHWAY	-0.365629	3.54041e-13	2.04233e-13	-0.328026	1.04115e-06	8.89132e-07	-0.321064	8.65402e-07	7.108e-07	-0.176945	0.0585243	0.0353836
BIOCARTA_IL1R_PATHWAY	0.00700531	0.893024	0.130767	-0.132255	0.0545129	0.0160137	-0.0987374	0.139831	0.0457003	-0.00535814	0.954679	0.307778
BIOCARTA_MET_PATHWAY	0.166379	0.00129848	0.000291277	-0.0836021	0.225439	0.0565693	0.203566	0.00215005	0.00105741	-0.269848	0.00353987	0.00358934
BIOCARTA_GPCR_PATHWAY	-0.0403057	0.438909	0.0694199	-0.162331	0.0180153	0.00586434	-0.0840271	0.209258	0.0651044	-0.176081	0.0597865	0.0360099
BIOCARTA_IGF1MTOR_PATHWAY	0.394651	2.81658e-15	2.04432e-15	0.334037	6.40315e-07	5.80406e-07	0.120213	0.0719109	0.0253959	0.197344	0.0345158	0.0228196
BIOCARTA_SODD_PATHWAY	-0.167057	0.00123957	0.000278728	-0.15286	0.0260404	0.00819149	0.00768016	0.908792	0.224556	-0.0389945	0.679051	0.240269
BIOCARTA_SHH_PATHWAY	0.138287	0.00764346	0.00158266	0.239425	0.00043684	0.000203435	0.159959	0.0163278	0.00679993	-0.0101047	0.914646	0.298728
BIOCARTA_PTC1_PATHWAY	-0.512087	3.44061e-26	5.90719e-26	-0.323121	1.53625e-06	1.25302e-06	-0.432145	1.18481e-11	1.89303e-11	-0.506869	7.46191e-09	5.49023e-08
BIOCARTA_SPRY_PATHWAY	0.0391557	0.45209	0.0712945	-0.0496421	0.472159	0.108183	-0.163399	0.0141338	0.00595665	-0.0986798	0.294074	0.127435
BIOCARTA_STATHMIN_PATHWAY	-0.484478	3.11969e-23	4.2502e-23	-0.421741	1.49722e-10	3.12855e-10	-0.550697	3.04743e-19	1.2131e-18	-0.443112	7.07886e-07	2.68002e-06
BIOCARTA_HSP27_PATHWAY	0.00239831	0.963279	0.139618	-0.0218864	0.751377	0.160843	0.356626	3.76437e-08	3.79492e-08	-0.0480536	0.610063	0.22126
BIOCARTA_TCR_PATHWAY	-0.148223	0.00422096	0.000900749	-0.242199	0.000372622	0.000176085	-0.0675438	0.313135	0.092701	-0.229331	0.0136866	0.010815
BIOCARTA_TCYTOTOXIC_PATHWAY	-0.284473	2.45434e-08	9.37808e-09	-0.327712	1.0676e-06	9.09419e-07	-0.274236	3.03444e-05	2.03855e-05	-0.258414	0.00529633	0.00502766
BIOCARTA_THELPER_PATHWAY	-0.275873	6.62966e-08	2.42187e-08	-0.338349	4.48891e-07	4.24856e-07	-0.271413	3.68747e-05	2.44024e-05	-0.24664	0.00787902	0.00695522
BIOCARTA_TALL1_PATHWAY	-0.226267	1.07898e-05	3.09353e-06	-0.208707	0.00225385	0.000901096	0.151009	0.0234801	0.00942619	-0.0458559	0.626518	0.22588
BIOCARTA_TGFB_PATHWAY	-0.107633	0.0382474	0.00722957	-0.0884984	0.199332	0.0508017	-0.146775	0.0277147	0.010913	-0.166714	0.0749513	0.0432038
BIOCARTA_TH1TH2_PATHWAY	-0.0251249	0.629534	0.0959208	-0.21501	0.00163833	0.000673038	-0.0303809	0.650348	0.171658	-0.145676	0.120319	0.0628229
BIOCARTA_41BB_PATHWAY	0.0752621	0.14795	0.0255112	-0.0671328	0.330659	0.0793695	0.00045038	0.99464	0.240663	-0.143234	0.126732	0.0654223
BIOCARTA_CTLA4_PATHWAY	-0.0923546	0.0756223	0.0137109	-0.260624	0.000123609	6.4229e-05	-0.195458	0.00324014	0.00155096	-0.204087	0.0286871	0.0196415
BIOCARTA_LONGEVITY_PATHWAY	0.371774	1.32392e-13	7.99161e-14	0.223329	0.00106058	0.000453541	0.439479	4.83664e-12	8.17615e-12	0.124188	0.186053	0.0883792
BIOCARTA_PAR1_PATHWAY	0.254052	7.1056e-07	2.30887e-07	0.160062	0.0197104	0.00636458	0.315279	1.38952e-06	1.11524e-06	-0.134573	0.1516	0.0749696
BIOCARTA_STRESS_PATHWAY	0.251323	9.41838e-07	3.02237e-07	0.165325	0.0159726	0.00525625	0.345468	1.05029e-07	9.96517e-08	0.179991	0.0542477	0.03323
BIOCARTA_TNFR1_PATHWAY	-0.358416	1.09386e-12	6.07516e-13	-0.25954	0.000132202	6.82599e-05	-0.343811	1.21914e-07	1.14585e-07	-0.366642	5.57484e-05	0.00011093
BIOCARTA_TNFR2_PATHWAY	0.0813371	0.117825	0.0206774	-0.0158036	0.819057	0.172827	0.29078	9.26782e-06	6.63516e-06	0.0797606	0.396803	0.160063
BIOCARTA_TOLL_PATHWAY	0.369828	1.81197e-13	1.07787e-13	0.320804	1.84191e-06	1.46883e-06	0.286338	1.28385e-05	9.01589e-06	0.109846	0.24255	0.109349
BIOCARTA_TPO_PATHWAY	0.06901	0.184733	0.031259	-0.0591658	0.391376	0.0920221	0.0573604	0.391821	0.112473	-0.211733	0.0231105	0.0164793
BIOCARTA_CREB_PATHWAY	0.196003	0.000145015	3.64753e-05	0.0731791	0.28886	0.0704973	0.0223388	0.73894	0.190585	-0.178614	0.056148	0.0341927
BIOCARTA_CARM1_PATHWAY	0.128498	0.0132505	0.00266802	0.0935629	0.174711	0.0452876	-0.127354	0.0564628	0.020586	-0.000106532	0.999098	0.317551
BIOCARTA_TFF_PATHWAY	0.220573	1.81008e-05	5.03161e-06	0.252411	0.000204215	0.000101139	0.326018	5.7235e-07	4.83696e-07	-0.0994689	0.290211	0.12612
BIOCARTA_TRKA_PATHWAY	0.0360411	0.488885	0.0764698	0.0879109	0.202343	0.0514682	0.160133	0.0162098	0.00675496	-0.247457	0.00766927	0.00680456
BIOCARTA_ARF_PATHWAY	-0.181556	0.000440634	0.000104521	-0.179156	0.00894057	0.00310605	-0.402207	3.7012e-10	4.98447e-10	-0.14048	0.134275	0.0684054
BIOCARTA_UCALPAIN_PATHWAY	-0.0519239	0.318559	0.0517784	0.00250326	0.971097	0.198539	-0.122535	0.0665494	0.0237248	-0.168071	0.072579	0.042115
BIOCARTA_VEGF_PATHWAY	0.149708	0.00385055	0.0008262	-0.0162155	0.814426	0.172018	0.173768	0.00900398	0.00397503	-0.326665	0.000366511	0.000545083
BIOCARTA_VITCB_PATHWAY	-0.0850428	0.101949	0.0180602	-0.0869486	0.207347	0.0525697	-0.215676	0.00113182	0.000586733	-0.236492	0.0109405	0.00901852
BIOCARTA_WNT_PATHWAY	-0.0677686	0.192777	0.0324947	0.086829	0.207975	0.0527075	-0.0434856	0.516366	0.141534	0.0989047	0.29297	0.12706
BIOCARTA_ACTINY_PATHWAY	-0.183917	0.000369501	8.85188e-05	-0.11864	0.0848331	0.0238198	-0.228273	0.00055913	0.00030601	-0.0283137	0.763892	0.262411
KEGG_GLYCOLYSIS_GLUCONEOGENESIS	0.539205	2.27492e-29	4.96017e-29	0.364466	4.64343e-08	5.73938e-08	0.54921	3.96843e-19	1.54352e-18	0.262687	0.00456511	0.00444084
KEGG_CITRATE_CYCLE_TCA_CYCLE	0.525579	9.78221e-28	1.82798e-27	0.382219	8.80928e-09	1.27854e-08	0.500647	1.12128e-15	3.10185e-15	0.375145	3.6127e-05	7.73153e-05
KEGG_PENTOSE_PHOSPHATE_PATHWAY	0.0765781	0.140972	0.0244066	-0.0521189	0.450315	0.103884	0.0530616	0.428332	0.121247	-0.257037	0.00555327	0.00522847
KEGG_PENTOSE_AND_GLUCURONATE_INTERCONVERSIONS	0.54626	3.03064e-30	7.16718e-30	0.20221	0.00310224	0.00120223	0.484782	1.15627e-14	2.70097e-14	0.545998	2.77226e-10	3.28128e-09
KEGG_FRUCTOSE_AND_MANNOSE_METABOLISM	-0.133521	0.0100339	0.00204813	-0.26167	0.00011581	6.05708e-05	0.177908	0.00747007	0.00335074	-0.123131	0.189858	0.0898215
KEGG_GALACTOSE_METABOLISM	0.0729002	0.161129	0.0275786	-0.106477	0.122212	0.0330274	0.0542889	0.417713	0.11872	-0.00674305	0.942982	0.305158
KEGG_ASCORBATE_AND_ALDARATE_METABOLISM	0.562081	2.76284e-32	7.75716e-32	0.278435	3.92728e-05	2.28581e-05	0.540598	1.78536e-18	6.46635e-18	0.557894	9.34388e-11	1.42279e-09
KEGG_FATTY_ACID_METABOLISM	0.668084	2.63484e-49	2.28508e-48	0.612852	2.97936e-23	1.39864e-21	0.656757	3.75303e-29	3.72623e-28	0.644437	7.79559e-15	3.73783e-13
KEGG_STEROID_BIOSYNTHESIS	0.151355	0.00347426	0.000749626	-0.135298	0.04914	0.0145739	-0.0623188	0.352122	0.102648	-0.0595906	0.526982	0.198264
KEGG_PRIMARY_BILE_ACID_BIOSYNTHESIS	0.718577	3.59905e-60	1.21731e-58	0.579454	2.07468e-20	3.3106e-19	0.692217	1.98205e-33	3.95724e-32	0.6268	6.7101e-14	2.50999e-12
KEGG_STEROID_HORMONE_BIOSYNTHESIS	0.670334	9.59963e-50	8.54443e-49	0.529713	9.84685e-17	7.29245e-16	0.682163	3.72688e-32	5.56864e-31	0.589139	4.3329e-12	1.01898e-10
KEGG_OXIDATIVE_PHOSPHORYLATION	-0.0141451	0.78597	0.116924	-0.00157816	0.981776	0.200285	0.348939	7.66549e-08	7.40447e-08	0.206774	0.0266096	0.0184696
KEGG_PURINE_METABOLISM	-0.269754	1.31726e-07	4.61344e-08	-0.200425	0.00338119	0.00129776	-0.0542526	0.418025	0.118795	-0.00778864	0.93416	0.303169
KEGG_PYRIMIDINE_METABOLISM	-0.224864	1.22717e-05	3.49013e-06	-0.154412	0.0245454	0.00776491	-0.126155	0.0588468	0.0213284	-0.0450905	0.632293	0.227488
KEGG_ALANINE_ASPARTATE_AND_GLUTAMATE_METABOLISM	0.517777	7.81535e-27	1.38397e-26	0.374874	1.77366e-08	2.39752e-08	0.41441	9.48065e-11	1.36605e-10	0.348571	0.000134742	0.00023892
KEGG_GLYCINE_SERINE_AND_THREONINE_METABOLISM	0.583801	2.85354e-35	9.63318e-35	0.504613	4.26927e-15	2.14653e-14	0.648401	3.16011e-28	2.79347e-27	0.463018	1.88489e-07	8.76693e-07
KEGG_CYSTEINE_AND_METHIONINE_METABOLISM	0.45301	3.57544e-20	3.84168e-20	0.396841	2.07541e-09	3.41082e-09	0.53552	4.2476e-18	1.45745e-17	0.294272	0.00141178	0.00167665
KEGG_VALINE_LEUCINE_AND_ISOLEUCINE_DEGRADATION	0.656747	3.73957e-47	2.74964e-46	0.554043	1.86926e-18	1.91178e-17	0.65999	1.61563e-29	1.68091e-28	0.542553	3.76851e-10	4.22661e-09
KEGG_LYSINE_DEGRADATION	0.704966	5.14887e-57	1.10202e-55	0.631469	5.46305e-25	5.58507e-23	0.679754	7.39738e-32	1.04849e-30	0.577042	1.47878e-11	3.07267e-10
KEGG_ARGININE_AND_PROLINE_METABOLISM	0.486772	1.81343e-23	2.5391e-23	0.438467	2.25976e-11	5.60576e-11	0.509162	3.04629e-16	8.93556e-16	0.267051	0.0039128	0.00390646
KEGG_HISTIDINE_METABOLISM	0.58473	2.1024e-35	7.17684e-35	0.540783	1.68747e-17	1.4499e-16	0.62363	1.20157e-25	8.40111e-25	0.521511	2.28497e-09	1.99048e-08
KEGG_TYROSINE_METABOLISM	0.612393	1.4648e-39	6.39257e-39	0.593829	1.36074e-21	3.325e-20	0.678019	1.2072e-31	1.62982e-30	0.649472	4.10853e-15	2.37786e-13
KEGG_PHENYLALANINE_METABOLISM	0.546083	3.19022e-30	7.52859e-30	0.468906	5.49009e-13	1.88135e-12	0.617942	4.36557e-25	2.86473e-24	0.442505	7.36103e-07	2.76673e-06
KEGG_TRYPTOPHAN_METABOLISM	0.641736	1.91922e-44	1.07501e-43	0.52164	3.42479e-16	2.28345e-15	0.638144	3.9501e-27	3.13957e-26	0.522908	2.03502e-09	1.80083e-08
KEGG_BETA_ALANINE_METABOLISM	0.685927	6.82962e-53	7.96545e-52	0.600719	3.51082e-22	1.13929e-20	0.672225	6.04724e-31	7.49374e-30	0.647613	5.21157e-15	2.78515e-13
KEGG_SELENOAMINO_ACID_METABOLISM	0.397027	1.85577e-15	1.37047e-15	0.31565	2.74277e-06	2.09259e-06	0.2775	2.41559e-05	1.64649e-05	0.263204	0.00448308	0.00437459
KEGG_GLUTATHIONE_METABOLISM	0.162627	0.0016734	0.000371694	-0.151906	0.0269969	0.0084619	0.239113	0.000295339	0.000168944	0.149278	0.111322	0.0590738
KEGG_STARCH_AND_SUCROSE_METABOLISM	0.607592	8.25443e-39	3.36018e-38	0.378702	1.2343e-08	1.73254e-08	0.528512	1.37208e-17	4.44704e-17	0.569668	3.05027e-11	5.50458e-10
KEGG_AMINO_SUGAR_AND_NUCLEOTIDE_SUGAR_METABOLISM	0.0318832	0.540407	0.0836261	-0.22962	0.000755295	0.000333915	0.115351	0.0842767	0.0292228	-0.0538576	0.567549	0.209392
KEGG_GLYCOSAMINOGLYCAN_BIOSYNTHESIS_CHONDROITIN_SULFATE	-0.307733	1.40495e-09	5.99239e-10	-0.242899	0.000357867	0.000169689	-0.0966399	0.148484	0.0481698	-0.100617	0.284651	0.124214
KEGG_GLYCOSAMINOGLYCAN_BIOSYNTHESIS_HEPARAN_SULFATE	-0.210818	4.25781e-05	1.1381e-05	-0.0930119	0.177275	0.0458698	-0.0824874	0.217755	0.0674405	-0.265745	0.00409866	0.00406101
KEGG_INOSITOL_PHOSPHATE_METABOLISM	-0.135098	0.00917796	0.00188265	-0.289523	1.8466e-05	1.17488e-05	0.0317889	0.635288	0.168352	-0.396937	1.12312e-05	2.82086e-05
KEGG_PYRUVATE_METABOLISM	0.540148	1.74229e-29	3.8533e-29	0.271263	6.29187e-05	3.49063e-05	0.594602	6.67016e-23	3.58631e-22	0.378885	2.97356e-05	6.55524e-05
KEGG_GLYOXYLATE_AND_DICARBOXYLATE_METABOLISM	0.439219	6.27264e-19	6.1141e-19	0.330347	8.64054e-07	7.54282e-07	0.454784	6.94752e-13	1.31953e-12	0.394514	1.28417e-05	3.17517e-05
KEGG_PROPANOATE_METABOLISM	0.642304	1.52526e-44	8.69802e-44	0.529429	1.02951e-16	7.58573e-16	0.678188	1.15094e-31	1.56279e-30	0.512243	4.8644e-09	3.81698e-08
KEGG_BUTANOATE_METABOLISM	0.662675	2.87883e-48	2.31835e-47	0.57264	7.20734e-20	1.00477e-18	0.669209	1.37896e-30	1.64072e-29	0.622819	1.0706e-13	3.66666e-12
KEGG_ONE_CARBON_POOL_BY_FOLATE	0.310962	9.25424e-10	4.01475e-10	0.326096	1.21439e-06	1.02022e-06	0.249802	0.000152873	9.17767e-05	0.294197	0.00141595	0.00168083
KEGG_RETINOL_METABOLISM	0.681289	6.18401e-52	6.74715e-51	0.500412	7.78822e-15	3.67043e-14	0.684591	1.85507e-32	2.94884e-31	0.669298	2.92148e-16	2.64009e-14
KEGG_PORPHYRIN_AND_CHLOROPHYLL_METABOLISM	0.51977	4.61952e-27	8.3231e-27	0.285225	2.48335e-05	1.52852e-05	0.552503	2.2075e-19	8.97957e-19	0.546984	2.53731e-10	3.07997e-09
KEGG_TERPENOID_BACKBONE_BIOSYNTHESIS	0.239011	3.22735e-06	9.83319e-07	0.0104306	0.879993	0.183328	0.140637	0.0350049	0.0134902	-0.0330366	0.725961	0.252673
KEGG_NITROGEN_METABOLISM	0.32694	1.08733e-10	5.13643e-11	0.323012	1.54954e-06	1.26234e-06	0.315921	1.31901e-06	1.0616e-06	0.0184497	0.84484	0.282366
KEGG_SULFUR_METABOLISM	0.238814	3.28973e-06	1.00157e-06	0.221364	0.00117698	0.000497529	0.203048	0.00220813	0.00108338	0.223448	0.016374	0.0124578
KEGG_METABOLISM_OF_XENOBIOTICS_BY_CYTOCHROME_P450	0.641519	2.09455e-44	1.164e-43	0.50288	5.47637e-15	2.67955e-14	0.649146	2.62024e-28	2.35449e-27	0.630166	4.49699e-14	1.8325e-12
KEGG_DRUG_METABOLISM_CYTOCHROME_P450	0.693083	2.10193e-54	2.6331e-53	0.554351	1.77407e-18	1.82704e-17	0.715158	1.52854e-36	4.85957e-35	0.684517	3.33348e-17	6.39334e-15
KEGG_DRUG_METABOLISM_OTHER_ENZYMES	0.627784	4.67582e-42	2.36045e-41	0.42356	1.22497e-10	2.62872e-10	0.69825	3.21421e-34	7.48213e-33	0.626331	7.09267e-14	2.61599e-12
KEGG_BIOSYNTHESIS_OF_UNSATURATED_FATTY_ACIDS	0.467046	1.68962e-21	2.02724e-21	0.149456	0.0295943	0.00919833	0.248469	0.000166219	9.92867e-05	0.312189	0.000682325	0.00090501
KEGG_ABC_TRANSPORTERS	0.65506	7.67726e-47	5.47072e-46	0.488429	4.13762e-14	1.67229e-13	0.616022	6.70823e-25	4.24072e-24	0.516331	3.49553e-09	2.8442e-08
KEGG_RIBOSOME	-0.38281	2.14554e-14	1.38754e-14	-0.235484	0.00054588	0.000249132	-0.446271	2.06883e-12	3.69797e-12	-0.144291	0.123924	0.0642914
KEGG_RNA_DEGRADATION	-0.379046	4.02246e-14	2.53583e-14	-0.225866	0.000925903	0.000401355	-0.305069	3.12899e-06	2.3974e-06	-0.415418	3.90089e-06	1.13044e-05
KEGG_RNA_POLYMERASE	-0.198265	0.000120945	3.07664e-05	-0.0895501	0.194022	0.049622	-0.13633	0.0410423	0.0155623	-0.10824	0.249547	0.111877
KEGG_DNA_REPLICATION	-0.382494	2.26241e-14	1.45755e-14	-0.29611	1.16162e-05	7.73368e-06	-0.310903	1.97511e-06	1.55606e-06	-0.336375	0.000237363	0.000382409
KEGG_SPLICEOSOME	-0.475231	2.66781e-22	3.41287e-22	-0.343704	2.86651e-07	2.88017e-07	-0.367435	1.34069e-08	1.43852e-08	-0.273222	0.00313278	0.00324786
KEGG_PROTEASOME	-0.171526	0.000908963	0.000207835	-0.148829	0.0302925	0.00939514	0.0618911	0.355444	0.103482	-0.0486928	0.605313	0.219916
KEGG_PROTEIN_EXPORT	0.000814852	0.98752	0.14263	0.0998969	0.147184	0.0389025	-0.388822	1.54922e-09	1.92096e-09	-0.0556568	0.55466	0.205815
KEGG_PPAR_SIGNALING_PATHWAY	0.617433	2.3106e-40	1.06712e-39	0.506604	3.20143e-15	1.68712e-14	0.605518	6.68364e-24	3.96866e-23	0.520825	2.41839e-09	2.08931e-08
KEGG_BASE_EXCISION_REPAIR	-0.220349	1.84679e-05	5.1264e-06	-0.0930786	0.176963	0.0457991	-0.10808	0.105898	0.0357586	0.0453903	0.630028	0.226858
KEGG_NUCLEOTIDE_EXCISION_REPAIR	-0.222363	1.54063e-05	4.32749e-06	-0.0430039	0.533461	0.119941	-0.179891	0.00682151	0.0030822	-0.204541	0.0283269	0.0194388
KEGG_MISMATCH_REPAIR	-0.274962	7.35099e-08	2.67237e-08	-0.117417	0.0881165	0.0246406	-0.0351986	0.599443	0.160377	-0.216665	0.0200295	0.0146667
KEGG_HOMOLOGOUS_RECOMBINATION	-0.350219	3.8098e-12	2.03939e-12	-0.293446	1.40311e-05	9.17834e-06	-0.334958	2.66373e-07	2.37785e-07	-0.325588	0.000384269	0.000566195
KEGG_MAPK_SIGNALING_PATHWAY	-0.202873	8.30486e-05	2.15229e-05	-0.319992	1.96208e-06	1.55366e-06	0.00920934	0.890736	0.221081	-0.19311	0.0386627	0.025062
KEGG_ERBB_SIGNALING_PATHWAY	-0.0280764	0.589838	0.0904784	-0.202032	0.00312903	0.00121149	0.0640935	0.338551	0.099219	-0.173571	0.063579	0.0378634
KEGG_CALCIUM_SIGNALING_PATHWAY	-0.0375614	0.470727	0.0739264	0.0602648	0.382623	0.090227	0.135688	0.0420124	0.0158902	-0.127285	0.175228	0.0842589
KEGG_CYTOKINE_CYTOKINE_RECEPTOR_INTERACTION	-0.203837	7.66899e-05	1.99378e-05	-0.308471	4.71785e-06	3.39761e-06	-0.137461	0.0393773	0.0149958	-0.158061	0.0915794	0.0504709
KEGG_CHEMOKINE_SIGNALING_PATHWAY	-0.185966	0.000316579	7.64346e-05	-0.322104	1.66398e-06	1.34174e-06	-0.204649	0.00203304	0.00100471	-0.155181	0.097722	0.0531814
KEGG_PHOSPHATIDYLINOSITOL_SIGNALING_SYSTEM	-0.227599	9.54113e-06	2.7543e-06	-0.312774	3.41425e-06	2.54216e-06	0.135937	0.0416342	0.0157625	-0.526475	1.51025e-09	1.39257e-08
KEGG_NEUROACTIVE_LIGAND_RECEPTOR_INTERACTION	0.156975	0.00242809	0.000532553	0.0206294	0.765226	0.163324	0.250517	0.000146124	8.80582e-05	0.13477	0.150996	0.074747
KEGG_CELL_CYCLE	-0.459992	7.9724e-21	9.08451e-21	-0.411358	4.60066e-10	8.60707e-10	-0.499787	1.27639e-15	3.49559e-15	-0.469623	1.19235e-07	5.97457e-07
KEGG_OOCYTE_MEIOSIS	-0.339545	1.83386e-11	9.33559e-12	-0.347277	2.11491e-07	2.21908e-07	-0.381493	3.30321e-09	3.86856e-09	-0.482343	4.80143e-08	2.74061e-07
KEGG_P53_SIGNALING_PATHWAY	-0.19795	0.000124062	3.15114e-05	-0.367795	3.42586e-08	4.3728e-08	-0.220582	0.000864024	0.00045759	-0.256583	0.00564034	0.00529577
KEGG_UBIQUITIN_MEDIATED_PROTEOLYSIS	-0.132697	0.0105087	0.00214071	-0.109771	0.111011	0.0303166	-0.115979	0.0825882	0.0287074	-0.199577	0.0324837	0.0217234
KEGG_REGULATION_OF_AUTOPHAGY	0.217504	2.37901e-05	6.5332e-06	0.0556291	0.420354	0.0978911	0.263198	6.42379e-05	4.09226e-05	0.237427	0.0106202	0.00881304
KEGG_ENDOCYTOSIS	-0.29366	8.17525e-09	3.28618e-09	-0.359791	7.07635e-08	8.30098e-08	-0.10578	0.113581	0.0380387	-0.182895	0.0504134	0.0312528
KEGG_PEROXISOME	0.678253	2.55819e-51	2.62199e-50	0.604547	1.63071e-22	5.88398e-21	0.780655	2.03737e-47	6.64456e-45	0.618092	1.84849e-13	5.71814e-12
KEGG_MTOR_SIGNALING_PATHWAY	-0.0955774	0.0659225	0.0120676	-0.254649	0.000178394	8.93447e-05	-0.0561531	0.401881	0.114915	-0.263204	0.00448308	0.00437459
KEGG_APOPTOSIS	0.000662944	0.989846	0.142918	-0.085395	0.215611	0.0543737	0.0420507	0.530315	0.144657	0.0581781	0.53684	0.200977
KEGG_VASCULAR_SMOOTH_MUSCLE_CONTRACTION	0.211376	4.05867e-05	1.08785e-05	0.147936	0.0313107	0.00968066	0.227772	0.000575478	0.000314225	-0.0489177	0.603646	0.219444
KEGG_WNT_SIGNALING_PATHWAY	-0.140359	0.00677305	0.00141062	-0.0666196	0.334378	0.0801447	-0.294839	6.848e-06	5.00328e-06	-0.070733	0.452543	0.176874
KEGG_DORSO_VENTRAL_AXIS_FORMATION	-0.0610013	0.241159	0.0400208	-0.107756	0.117764	0.0319577	0.0489286	0.46522	0.129872	-0.215016	0.0210179	0.0152588
KEGG_NOTCH_SIGNALING_PATHWAY	-0.309623	1.10108e-09	4.73214e-10	-0.272721	5.72313e-05	3.20403e-05	-0.145475	0.0291402	0.0114257	-0.161604	0.0844476	0.047422
KEGG_HEDGEHOG_SIGNALING_PATHWAY	-0.181564	0.000440379	0.000104465	-0.081886	0.235139	0.0587388	0.140039	0.0357956	0.0137631	-0.194531	0.0372271	0.0242774
KEGG_TGF_BETA_SIGNALING_PATHWAY	-0.0500847	0.336026	0.054399	-0.073295	0.288095	0.0703321	-0.208938	0.00162454	0.000817444	-0.0889854	0.344294	0.143871
KEGG_AXON_GUIDANCE	-0.328849	8.34774e-11	3.99062e-11	-0.29101	1.66482e-05	1.07002e-05	-0.18085	0.00652617	0.00295869	-0.195896	0.0358898	0.0235633
KEGG_VEGF_SIGNALING_PATHWAY	-0.370998	1.50075e-13	9.00519e-14	-0.421976	1.45892e-10	3.05983e-10	0.0534571	0.424893	0.120431	-0.423712	2.37704e-06	7.50812e-06
KEGG_FOCAL_ADHESION	-0.109823	0.0344639	0.00654746	-0.126204	0.0666485	0.0191753	0.00990361	0.882556	0.219496	0.0676633	0.472446	0.182754
KEGG_ECM_RECEPTOR_INTERACTION	-0.148202	0.00422624	0.000901807	-0.123275	0.0732708	0.0208748	-0.0885594	0.185638	0.0586771	0.00651421	0.944914	0.305592
KEGG_CELL_ADHESION_MOLECULES_CAMS	-0.154136	0.00291402	0.000634073	-0.20423	0.00281174	0.00110075	-0.0239233	0.721165	0.186858	-0.0126102	0.893595	0.293873
KEGG_ADHERENS_JUNCTION	0.0787712	0.129906	0.0226363	0.160581	0.0193108	0.00624657	0.0684888	0.306397	0.0909641	0.0290752	0.757735	0.260848
KEGG_TIGHT_JUNCTION	0.17447	0.000737851	0.000170633	0.27238	5.85154e-05	3.26841e-05	0.229884	0.000509493	0.00028083	0.345916	0.000152723	0.000264838
KEGG_GAP_JUNCTION	-0.265073	2.20212e-07	7.5607e-08	-0.225371	0.000950872	0.000411137	-0.0755247	0.259247	0.078619	-0.281192	0.00233318	0.00253654
KEGG_COMPLEMENT_AND_COAGULATION_CASCADES	0.506086	1.59431e-25	2.65396e-25	0.23236	0.000649613	0.000291282	0.537645	2.96072e-18	1.03829e-17	0.323678	0.000417714	0.000604923
KEGG_ANTIGEN_PROCESSING_AND_PRESENTATION	-0.253794	7.2979e-07	2.3666e-07	-0.31104	3.89195e-06	2.86006e-06	-0.117616	0.0783183	0.0273929	-0.207492	0.0260765	0.0181692
KEGG_TOLL_LIKE_RECEPTOR_SIGNALING_PATHWAY	-0.137801	0.00786131	0.00162541	-0.227233	0.000860067	0.00037539	-0.0410657	0.54	0.146808	-0.10304	0.273155	0.120223
KEGG_NOD_LIKE_RECEPTOR_SIGNALING_PATHWAY	-0.322696	1.94426e-10	8.94218e-11	-0.308004	4.88476e-06	3.50407e-06	-0.339376	1.80891e-07	1.65919e-07	-0.155678	0.0966392	0.0527065
KEGG_RIG_I_LIKE_RECEPTOR_SIGNALING_PATHWAY	-0.0766718	0.140484	0.0243291	-0.0840278	0.223077	0.0560381	0.282086	1.74476e-05	1.20835e-05	-0.0307679	0.744105	0.257363
KEGG_CYTOSOLIC_DNA_SENSING_PATHWAY	-0.256889	5.2827e-07	1.74989e-07	-0.277481	4.18454e-05	2.4134e-05	-0.0288538	0.666842	0.175249	-0.161845	0.0839797	0.0472193
KEGG_JAK_STAT_SIGNALING_PATHWAY	-0.018835	0.717654	0.107857	-0.189673	0.00559618	0.00204309	0.0323251	0.629591	0.167095	-0.0909148	0.333891	0.140563
KEGG_HEMATOPOIETIC_CELL_LINEAGE	-0.144332	0.00534858	0.00112621	-0.326434	1.18217e-06	9.96159e-07	-0.0468426	0.484483	0.134307	-0.214326	0.0214439	0.0155108
KEGG_NATURAL_KILLER_CELL_MEDIATED_CYTOTOXICITY	-0.224761	1.23881e-05	3.52104e-06	-0.274358	5.14212e-05	2.909e-05	-0.0914081	0.17183	0.0548358	-0.132442	0.158246	0.077591
KEGG_T_CELL_RECEPTOR_SIGNALING_PATHWAY	-0.318696	3.33452e-10	1.50578e-10	-0.351834	1.42729e-07	1.56625e-07	-0.247872	0.000172542	0.000102818	-0.300103	0.00111986	0.00137836
KEGG_B_CELL_RECEPTOR_SIGNALING_PATHWAY	-0.189159	0.000248018	6.07271e-05	-0.324958	1.32901e-06	1.10463e-06	-0.00992679	0.882283	0.219443	-0.182998	0.0502822	0.0311842
KEGG_FC_EPSILON_RI_SIGNALING_PATHWAY	-0.223401	1.40234e-05	3.96033e-06	-0.30722	5.1779e-06	3.68905e-06	-0.141436	0.0339728	0.013132	-0.369708	4.77429e-05	9.70225e-05
KEGG_FC_GAMMA_R_MEDIATED_PHAGOCYTOSIS	-0.457475	1.37501e-20	1.536e-20	-0.452517	4.25296e-12	1.19557e-11	-0.500493	1.14761e-15	3.16924e-15	-0.449938	4.53932e-07	1.8389e-06
KEGG_LEUKOCYTE_TRANSENDOTHELIAL_MIGRATION	-0.154992	0.00275902	0.000601867	-0.187465	0.00618702	0.00223304	0.0880005	0.18844	0.0594476	-0.0200279	0.831755	0.279214
KEGG_INTESTINAL_IMMUNE_NETWORK_FOR_IGA_PRODUCTION	-0.202043	8.89227e-05	2.29783e-05	-0.281823	3.12906e-05	1.87543e-05	-0.113128	0.0904732	0.0310927	-0.129957	0.166272	0.0807746
KEGG_LONG_TERM_POTENTIATION	-0.0758741	0.144672	0.0249935	-0.147509	0.0318077	0.00981939	-0.0912643	0.172508	0.0550262	-0.368512	5.07275e-05	0.000101769
KEGG_NEUROTROPHIN_SIGNALING_PATHWAY	-0.115263	0.0264165	0.0050888	-0.233036	0.00062574	0.000281703	-0.116756	0.0805383	0.0280784	-0.324539	0.000402331	0.000587277
KEGG_LONG_TERM_DEPRESSION	-0.0630059	0.226015	0.0376813	-0.190625	0.00535758	0.00196514	0.0621497	0.353433	0.102977	-0.252263	0.00653218	0.00596435
KEGG_OLFACTORY_TRANSDUCTION	-0.122162	0.0185783	0.00365985	0.0337201	0.625403	0.137587	0.0709324	0.28942	0.0865436	0.391121	1.54659e-05	3.73979e-05
KEGG_REGULATION_OF_ACTIN_CYTOSKELETON	-0.228615	8.68268e-06	2.51837e-06	-0.260567	0.00012404	6.443e-05	-0.13869	0.0376339	0.0143972	-0.16022	0.0871805	0.0485959
KEGG_INSULIN_SIGNALING_PATHWAY	0.383042	2.0634e-14	1.33869e-14	0.26969	6.96494e-05	3.82749e-05	0.462311	2.58036e-13	5.08677e-13	0.134695	0.151225	0.0748315
KEGG_GNRH_SIGNALING_PATHWAY	-0.222567	1.51249e-05	4.25309e-06	-0.306875	5.31216e-06	3.77765e-06	-0.0654631	0.328309	0.0966067	-0.480426	5.52015e-08	3.09568e-07
KEGG_PROGESTERONE_MEDIATED_OOCYTE_MATURATION	-0.348749	4.74731e-12	2.52462e-12	-0.411878	4.35328e-10	8.21033e-10	-0.427717	2.01434e-11	3.12633e-11	-0.463109	1.87319e-07	8.72064e-07
KEGG_MELANOGENESIS	-0.0934329	0.0722554	0.0131441	-0.115969	0.092136	0.0256364	-0.0717526	0.283866	0.0850835	-0.338459	0.000215833	0.000353512
KEGG_ADIPOCYTOKINE_SIGNALING_PATHWAY	0.580234	9.1441e-35	2.93846e-34	0.418312	2.17849e-10	4.42412e-10	0.559687	6.00169e-20	2.57578e-19	0.362736	6.77693e-05	0.000132269
KEGG_TYPE_II_DIABETES_MELLITUS	0.256976	5.23465e-07	1.73487e-07	0.0191451	0.781677	0.166251	0.400015	4.6997e-10	6.22486e-10	-0.290437	0.00163985	0.00189952
KEGG_TYPE_I_DIABETES_MELLITUS	-0.184477	0.000354277	8.50525e-05	-0.297877	1.02384e-05	6.8991e-06	-0.15607	0.0191611	0.00786344	-0.166016	0.076196	0.0437694
KEGG_MATURITY_ONSET_DIABETES_OF_THE_YOUNG	0.308601	1.25639e-09	5.37439e-10	0.232433	0.000647015	0.000290243	0.415822	8.06972e-11	1.17354e-10	0.102984	0.273413	0.120314
KEGG_ALDOSTERONE_REGULATED_SODIUM_REABSORPTION	0.324579	1.50405e-10	7.00282e-11	0.0738819	0.284241	0.0694987	0.462783	2.42301e-13	4.79539e-13	0.222998	0.0165972	0.0125887
KEGG_VASOPRESSIN_REGULATED_WATER_REABSORPTION	-0.236934	3.94732e-06	1.19228e-06	-0.0506869	0.462875	0.106363	-0.0445834	0.505823	0.139153	0.0967543	0.303642	0.130659
KEGG_ALZHEIMERS_DISEASE	-0.0273412	0.599619	0.0918262	0.0278231	0.687101	0.149136	0.43143	1.29146e-11	2.05074e-11	0.175986	0.0599262	0.0360789
KEGG_PARKINSONS_DISEASE	-0.024116	0.643359	0.0977991	-0.0289289	0.675356	0.146961	0.198912	0.00272593	0.00131966	0.255348	0.00588349	0.00548178
KEGG_AMYOTROPHIC_LATERAL_SCLEROSIS_ALS	-0.167572	0.00119655	0.000269525	-0.117999	0.0865418	0.0242478	0.281097	1.87252e-05	1.29287e-05	0.0450352	0.63271	0.227604
KEGG_HUNTINGTONS_DISEASE	-0.190072	0.000231133	5.67949e-05	-0.0118576	0.863725	0.180551	0.0321371	0.631586	0.167536	0.111026	0.237497	0.107507
KEGG_PRION_DISEASES	0.0535124	0.30396	0.0495717	-0.0673136	0.329356	0.0790973	0.0996108	0.136344	0.0446946	-0.0729781	0.438288	0.172625
KEGG_VIBRIO_CHOLERAE_INFECTION	-0.200215	0.000103264	2.64965e-05	-0.230814	0.000707432	0.000314657	0.0620718	0.354038	0.103129	-0.296817	0.00127679	0.00154042
KEGG_EPITHELIAL_CELL_SIGNALING_IN_HELICOBACTER_PYLORI_INFECTION	-0.208939	4.9981e-05	1.32381e-05	-0.360335	6.73971e-08	7.95776e-08	0.00388011	0.953846	0.233093	-0.216034	0.020403	0.0148917
KEGG_LEISHMANIA_INFECTION	-0.320548	2.60027e-10	1.18257e-10	-0.34536	2.49076e-07	2.55561e-07	-0.257092	9.59247e-05	5.95888e-05	-0.230471	0.0132127	0.010512
KEGG_PATHWAYS_IN_CANCER	-0.271214	1.11997e-07	3.97073e-08	-0.302616	7.26647e-06	5.03668e-06	-0.255495	0.000106361	6.56316e-05	-0.263094	0.0045005	0.00438863
KEGG_COLORECTAL_CANCER	-0.197716	0.000126414	3.20721e-05	-0.189067	0.00575317	0.00209399	-0.269587	4.17828e-05	2.74419e-05	-0.187014	0.0453613	0.0286182
KEGG_RENAL_CELL_CARCINOMA	-0.270197	1.25416e-07	4.40959e-08	-0.363167	5.22369e-08	6.36097e-08	-0.221009	0.000843686	0.000447711	-0.512476	4.77427e-09	3.75492e-08
KEGG_PANCREATIC_CANCER	-0.319943	2.82083e-10	1.27894e-10	-0.331945	7.59245e-07	6.7358e-07	-0.345387	1.05801e-07	1.0034e-07	-0.313964	0.000633298	0.000851768
KEGG_ENDOMETRIAL_CANCER	0.201092	9.61328e-05	2.47533e-05	0.187005	0.0063168	0.00227418	0.212402	0.00135097	0.000688983	0.0112016	0.905422	0.296609
KEGG_GLIOMA	-0.0241966	0.64225	0.0976488	-0.0109734	0.873798	0.182273	0.0233908	0.727123	0.188111	-0.295834	0.00132745	0.00159138
KEGG_PROSTATE_CANCER	0.039718	0.445617	0.0703754	-0.0679018	0.325137	0.0782143	0.0304177	0.649951	0.171572	-0.113255	0.22815	0.104068
KEGG_THYROID_CANCER	-0.172789	0.000831501	0.000191098	-0.116082	0.0918181	0.025558	-0.260052	7.90759e-05	4.97092e-05	-0.269809	0.0035449	0.00359347
KEGG_BASAL_CELL_CARCINOMA	-0.04155	0.424898	0.067415	0.0897542	0.193004	0.0493964	-0.0217662	0.745398	0.191931	-0.238003	0.010427	0.00868777
KEGG_MELANOMA	-0.0749247	0.149781	0.0257996	-0.044764	0.516826	0.116794	0.128319	0.0546042	0.0200011	-0.0761227	0.418756	0.166717
KEGG_BLADDER_CANCER	-0.529017	3.84752e-28	7.49809e-28	-0.544264	9.55956e-18	8.57472e-17	-0.515061	1.20864e-16	3.66715e-16	-0.483641	4.36666e-08	2.52612e-07
KEGG_CHRONIC_MYELOID_LEUKEMIA	-0.262176	3.01183e-07	1.02305e-07	-0.234229	0.000585568	0.000265421	-0.266098	5.29143e-05	3.4195e-05	-0.219806	0.0182576	0.0135795
KEGG_ACUTE_MYELOID_LEUKEMIA	-0.0704269	0.175857	0.0298844	-0.267393	8.06996e-05	4.36918e-05	0.00875475	0.896098	0.222116	-0.166663	0.0750421	0.0432452
KEGG_SMALL_CELL_LUNG_CANCER	-0.178012	0.000571627	0.000133877	-0.225077	0.000965999	0.00041704	-0.16359	0.0140195	0.00591423	-0.144082	0.124476	0.0645144
KEGG_NON_SMALL_CELL_LUNG_CANCER	-0.0309595	0.552209	0.0852521	-0.180047	0.00860076	0.00300002	0.14407	0.0307494	0.0119993	-0.317559	0.000543799	0.00075111
KEGG_ASTHMA	-0.206849	5.96376e-05	1.56609e-05	-0.260944	0.00012117	6.30896e-05	-0.113523	0.0893461	0.0307551	-0.150813	0.107651	0.057509
KEGG_AUTOIMMUNE_THYROID_DISEASE	-0.146927	0.00457012	0.000970285	-0.250061	0.000235054	0.000114886	-0.103111	0.123033	0.0408122	-0.131574	0.161015	0.0786961
KEGG_ALLOGRAFT_REJECTION	-0.151823	0.00337377	0.000729032	-0.250128	0.000234112	0.000114472	-0.102469	0.125397	0.0414991	-0.137552	0.142663	0.0716324
KEGG_GRAFT_VERSUS_HOST_DISEASE	-0.171854	0.000888215	0.000203369	-0.25854	0.000140623	7.21765e-05	-0.141373	0.0340529	0.0131599	-0.120996	0.19771	0.0927772
KEGG_VIRAL_MYOCARDITIS	-0.0871069	0.0938714	0.0167242	-0.181744	0.00798472	0.00280712	-0.169448	0.0108965	0.00472328	-0.0921419	0.327381	0.138468
PID_FANCONI_PATHWAY	-0.305801	1.79934e-09	7.62126e-10	-0.252399	0.000204362	0.000101206	-0.352937	5.30826e-08	5.25184e-08	-0.365419	5.92794e-05	0.000117284
PID_SMAD2_3NUCLEAR_PATHWAY	-0.016738	0.747959	0.111902	-0.169575	0.0134214	0.00447841	-0.191398	0.00395574	0.00186551	-0.0060289	0.949012	0.306512
PID_FCER1_PATHWAY	-0.221005	1.74116e-05	4.85288e-06	-0.344536	2.67138e-07	2.71219e-07	-0.166558	0.0123508	0.00528533	-0.32663	0.000367084	0.000545766
PID_ENDOTHELIN_PATHWAY	-0.140811	0.00659567	0.00137549	-0.20596	0.00258283	0.00101932	-0.0898241	0.17941	0.0569537	-0.139951	0.135761	0.0689841
PID_BCR_5PATHWAY	-0.0290071	0.577563	0.0887806	-0.243044	0.000354868	0.000168385	0.0204767	0.760007	0.194959	-0.197553	0.0343211	0.0227133
PID_PRL_SIGNALING_EVENTS_PATHWAY	-0.42326	1.47271e-17	1.29717e-17	-0.507741	2.71405e-15	1.4624e-14	-0.402625	3.53561e-10	4.77472e-10	-0.389846	1.65759e-05	3.9739e-05
PID_RHOA_PATHWAY	-0.170312	0.000989601	0.000225092	-0.202456	0.00306543	0.00118949	-0.237066	0.000333925	0.000189034	-0.303169	0.000989555	0.00124062
PID_ERBB4_PATHWAY	0.340503	1.5965e-11	8.17469e-12	0.190137	0.0054788	0.00200483	0.0873199	0.191894	0.0603934	-0.138385	0.140239	0.0707092
PID_AURORA_B_PATHWAY	-0.414389	7.92726e-17	6.55559e-17	-0.343947	2.80816e-07	2.8286e-07	-0.494223	2.9264e-15	7.57203e-15	-0.468254	1.31212e-07	6.45269e-07
PID_LYSOPHOSPHOLIPID_PATHWAY	-0.114241	0.0277913	0.0053331	-0.244445	0.000327166	0.000156253	-0.037018	0.580697	0.156145	-0.0487796	0.60467	0.219734
PID_INSULIN_PATHWAY	0.0551394	0.289472	0.0473672	0.0514589	0.45608	0.105024	0.116926	0.0800963	0.0279422	0.0789202	0.401813	0.161584
PID_NOTCH_PATHWAY	-0.265167	2.17979e-07	7.48749e-08	-0.322166	1.65588e-06	1.33617e-06	-0.374297	6.82329e-09	7.64679e-09	-0.333144	0.000274722	0.000430369
PID_INTEGRIN1_PATHWAY	-0.223192	1.42916e-05	4.03185e-06	-0.156556	0.0226025	0.00720817	-0.18439	0.0055325	0.0025458	-0.0726072	0.440625	0.173323
PID_P73PATHWAY	-0.459217	9.43386e-21	1.06931e-20	-0.497641	1.15264e-14	5.25889e-14	-0.388472	1.60691e-09	1.98728e-09	-0.305556	0.000897854	0.00114069
PID_P38_MKK3_6PATHWAY	0.337053	2.62402e-11	1.32065e-11	0.169229	0.0136147	0.00453758	0.333506	3.02099e-07	2.66738e-07	0.168517	0.071813	0.0417603
PID_GMCSF_PATHWAY	-0.00264809	0.959458	0.139141	-0.182328	0.00778186	0.00274293	-0.106662	0.110584	0.0371519	-0.223164	0.0165147	0.0125404
PID_WNT_NONCANONICAL_PATHWAY	-0.234694	4.89501e-06	1.46187e-06	-0.238526	0.000459788	0.000213017	-0.303796	3.45499e-06	2.63069e-06	-0.336371	0.000237406	0.000382465
PID_NFKAPPAB_ATYPICAL_PATHWAY	-0.310696	9.5805e-10	4.1476e-10	-0.297678	1.03855e-05	6.98917e-06	0.0825575	0.217363	0.067333	-0.210104	0.0242139	0.0171055
PID_IL4_2PATHWAY	-0.119636	0.0211743	0.00413972	-0.194949	0.00438432	0.00163949	-0.0683787	0.307177	0.0911657	-0.180989	0.0529034	0.0325422
PID_BETA_CATENIN_DEG_PATHWAY	0.0472438	0.364187	0.0585804	0.126139	0.0667911	0.0192117	-0.14185	0.0334479	0.012949	0.0682236	0.468778	0.18168
PID_HDAC_CLASSIII_PATHWAY	0.387355	9.93785e-15	6.77684e-15	0.212342	0.00187719	0.000762716	0.275551	2.76906e-05	1.87181e-05	0.0975119	0.299853	0.129388
PID_GLYPICAN_1PATHWAY	-0.24422	1.93209e-06	5.98679e-07	-0.265193	9.28118e-05	4.96403e-05	-0.150907	0.0235753	0.00945988	-0.195485	0.0362875	0.0237767
PID_TCR_PATHWAY	-0.188318	0.000264592	6.45649e-05	-0.283196	2.85156e-05	1.72824e-05	-0.162734	0.0145365	0.00611184	-0.229469	0.0136284	0.010778
PID_IL27_PATHWAY	-0.152345	0.00326456	0.00070658	-0.243292	0.000349807	0.000166181	-0.329249	4.35338e-07	3.75306e-07	-0.100226	0.286535	0.124862
PID_NFKAPPAB_CANONICAL_PATHWAY	0.0741642	0.15397	0.0264572	-0.0415309	0.547585	0.122588	-0.151573	0.0229608	0.0092419	-0.0350805	0.709743	0.248431
PID_E2F_PATHWAY	-0.212837	3.57812e-05	9.65458e-06	-0.253185	0.000194916	9.69218e-05	-0.33509	2.63329e-07	2.35289e-07	-0.297831	0.00122636	0.00148905
PID_ER_NONGENOMIC_PATHWAY	-0.148268	0.00420916	0.000898386	-0.286698	2.24477e-05	1.39872e-05	-0.290966	9.14116e-06	6.55131e-06	-0.0902599	0.3374	0.141685
PID_HIF2PATHWAY	0.13002	0.0121911	0.00246572	-0.0493329	0.474927	0.108724	0.13613	0.0413421	0.0156638	-0.0633744	0.501031	0.190991
PID_CD40_PATHWAY	0.013305	0.7984	0.118553	-0.0522461	0.449209	0.103665	0.0619864	0.354702	0.103296	0.127739	0.173682	0.0836625
PID_ATR_PATHWAY	-0.41686	4.98507e-17	4.2158e-17	-0.365773	4.12263e-08	5.16535e-08	-0.426048	2.45538e-11	3.77272e-11	-0.434096	1.25456e-06	4.35859e-06
PID_MET_PATHWAY	-0.0497426	0.339341	0.054894	-0.255349	0.000170969	8.59118e-05	0.0307686	0.646186	0.170747	-0.217206	0.0197144	0.0144759
PID_PTP1B_PATHWAY	0.022055	0.671984	0.101691	-0.138957	0.0432691	0.0129741	0.125899	0.0593652	0.0214886	-0.0547888	0.560861	0.207538
PID_INTEGRIN3_PATHWAY	-0.22127	1.70023e-05	4.74632e-06	-0.229106	0.000776826	0.000342526	-0.273095	3.28389e-05	2.19342e-05	-0.17702	0.0584158	0.0353295
PID_IL12_2PATHWAY	-0.196547	0.000138841	3.50186e-05	-0.271133	6.34524e-05	3.51757e-05	-0.187105	0.00486478	0.00226179	-0.211919	0.0229877	0.0164089
PID_S1P_S1P3_PATHWAY	-0.0945324	0.0689491	0.0125837	-0.26664	8.4668e-05	4.56502e-05	-0.161596	0.0152494	0.00638708	-0.148694	0.112744	0.0596744
PID_LPA4_PATHWAY	0.150866	0.00358238	0.000771715	0.0873567	0.205214	0.0521011	0.0323778	0.629033	0.166972	-0.0295448	0.753947	0.259883
PID_AR_PATHWAY	0.130349	0.0119721	0.00242369	0.0989983	0.150876	0.0397733	0.121165	0.0696708	0.0247015	-0.0171674	0.855503	0.284915
PID_NFAT_TFPATHWAY	-0.200253	0.000102952	2.64204e-05	-0.270459	6.62792e-05	3.65961e-05	-0.196749	0.00303838	0.0014607	-0.109159	0.245524	0.110427
PID_EPHB_FWD_PATHWAY	-0.191978	0.000199279	4.93066e-05	-0.212059	0.00190435	0.00077279	-0.0365487	0.585507	0.157234	-0.266873	0.00393761	0.00392723
PID_AVB3_OPN_PATHWAY	-0.120396	0.020362	0.00399012	-0.211124	0.00199647	0.00080697	-0.237313	0.000329021	0.000186504	-0.141482	0.131491	0.0673137
PID_S1P_S1P4_PATHWAY	-0.0412298	0.428478	0.0679285	-0.357103	8.98781e-08	1.03357e-07	-0.148338	0.026081	0.0103349	-0.242056	0.00915323	0.00783861
PID_FRA_PATHWAY	-0.321986	2.14082e-10	9.80818e-11	-0.285597	2.42101e-05	1.4949e-05	-0.259664	8.11155e-05	5.09121e-05	-0.176783	0.0587589	0.0355004
PID_MYC_ACTIV_PATHWAY	-0.571829	1.34492e-33	4.06262e-33	-0.499646	8.68249e-15	4.05989e-14	-0.616954	5.44846e-25	3.51357e-24	-0.486013	3.6678e-08	2.16893e-07
PID_RHOA_REG_PATHWAY	-0.386092	1.23213e-14	8.27939e-15	-0.359892	7.0125e-08	8.23622e-08	-0.21458	0.00120125	0.000619489	-0.278758	0.00255525	0.00273835
PID_REELIN_PATHWAY	-0.208199	5.32163e-05	1.40522e-05	-0.194753	0.00442458	0.00165318	-0.115996	0.0825432	0.0286937	-0.243697	0.0086776	0.00751511
PID_PS1_PATHWAY	0.0101676	0.845247	0.124643	0.0125522	0.855826	0.179195	-0.116915	0.0801251	0.0279511	0.00818715	0.930799	0.302408
PID_NECTIN_PATHWAY	-0.0721089	0.165736	0.0283034	-0.0856274	0.21436	0.0541019	0.193763	0.00352333	0.00167634	-0.0799736	0.395539	0.159678
PID_P38_ALPHA_BETA_PATHWAY	-0.0716784	0.168284	0.0287028	-0.288004	2.05158e-05	1.29128e-05	-0.0144353	0.829506	0.209061	0.0891196	0.343564	0.14364
PID_WNT_SIGNALING_PATHWAY	-0.272248	9.97786e-08	3.56556e-08	-0.225682	0.000935108	0.000404967	-0.379091	4.21653e-09	4.85686e-09	-0.244226	0.0085291	0.0074126
PID_TRAIL_PATHWAY	0.133961	0.00978855	0.00200087	0.0201634	0.77038	0.164243	0.2978	5.47565e-06	4.04987e-06	0.0324842	0.730365	0.253817
PID_CDC42_PATHWAY	-0.16358	0.00156978	0.000349422	-0.161864	0.0183532	0.00596368	-0.00824958	0.902062	0.223264	-0.320356	0.000482358	0.000679576
PID_RET_PATHWAY	0.244067	1.9617e-06	6.07446e-07	0.296047	1.16684e-05	7.76492e-06	0.366446	1.47597e-08	1.57126e-08	0.160823	0.0859807	0.0480827
PID_CDC42_REG_PATHWAY	0.0316261	0.543679	0.0840777	-0.0851897	0.216721	0.0546144	0.045393	0.498119	0.137412	-0.396562	1.14672e-05	2.87118e-05
PID_ATM_PATHWAY	-0.371899	1.29744e-13	7.83876e-14	-0.376753	1.48542e-08	2.0484e-08	-0.487531	7.78378e-15	1.87198e-14	-0.461025	2.16006e-07	9.83123e-07
PID_ARF6_PATHWAY	-0.14745	0.00442609	0.000941686	-0.187174	0.00626869	0.00225895	0.221679	0.000812711	0.000432589	-0.0259976	0.782706	0.267147
PID_LKB1_PATHWAY	-0.256591	5.45077e-07	1.8023e-07	-0.102041	0.138653	0.0369049	-0.128774	0.053744	0.0197285	0.187089	0.0452734	0.0285728
PID_CD8_TCR_PATHWAY	-0.19449	0.000163542	4.08015e-05	-0.272008	5.99491e-05	3.33995e-05	-0.115403	0.0841369	0.0291802	-0.223823	0.0161901	0.0123492
PID_WNT_CANONICAL_PATHWAY	-0.0219761	0.673089	0.101841	-0.0247833	0.719766	0.155126	0.247716	0.000174236	0.000103762	-0.079295	0.399574	0.160903
PID_TCPTP_PATHWAY	0.037657	0.469597	0.0737675	-0.08514	0.21699	0.0546729	0.194813	0.00334542	0.00159775	0.127948	0.172973	0.0833883
PID_ANGIOPOIETIN_RECEPTOR_PATHWAY	0.181314	0.000448599	0.000106325	0.116775	0.0898814	0.0250791	0.194439	0.00340776	0.00162535	0.042368	0.65301	0.233204
PID_FAS_PATHWAY	-0.060201	0.247399	0.0409787	-0.101638	0.140229	0.0372706	0.253115	0.000123902	7.5638e-05	-0.0126733	0.893065	0.29375
PID_TXA2PATHWAY	-0.263871	2.50881e-07	8.57126e-08	-0.315384	2.7991e-06	2.13024e-06	0.0352955	0.598438	0.160151	-0.239388	0.00997518	0.00839076
PID_SHP2_PATHWAY	0.179068	0.00052922	0.000124454	0.0092328	0.893688	0.185651	0.202495	0.0022718	0.00111171	0.0507248	0.590323	0.215735
PID_S1P_S1P1_PATHWAY	-0.169736	0.00103013	0.000233821	-0.37442	1.85103e-08	2.4916e-08	-0.232798	0.000429896	0.000239694	-0.271364	0.0033515	0.00343322
PID_TELOMERASE_PATHWAY	-0.0907673	0.0808095	0.014577	-0.231473	0.00068224	0.000304519	-0.467142	1.349e-13	2.74508e-13	-0.208249	0.0255241	0.0178555
PID_HNF3B_PATHWAY	0.438411	7.38861e-19	7.16055e-19	0.188286	0.00596094	0.00216087	0.298535	5.17823e-06	3.84105e-06	0.0732148	0.4368	0.172179
PID_NETRIN_PATHWAY	0.0152416	0.769828	0.114798	0.0416764	0.546182	0.122326	0.0118884	0.859242	0.214944	0.12798	0.172866	0.0833469
PID_IL1_PATHWAY	0.323581	1.72353e-10	7.96443e-11	0.00687311	0.920754	0.190205	0.0115192	0.86357	0.215793	0.134541	0.151697	0.0750052
PID_NFAT_3PATHWAY	-0.171246	0.00092702	0.000211712	-0.146074	0.0335272	0.0102961	-0.166779	0.0122337	0.00524053	-0.13552	0.148715	0.0739032
PID_REG_GR_PATHWAY	-0.14712	0.00451655	0.000959662	-0.376699	1.49306e-08	2.05783e-08	-0.342548	1.365e-07	1.27312e-07	-0.09228	0.326653	0.138233
PID_INTEGRIN_A9B1_PATHWAY	-0.418434	3.70194e-17	3.16189e-17	-0.321689	1.71893e-06	1.38076e-06	-0.256898	9.71447e-05	6.02994e-05	-0.0945014	0.315092	0.134459
PID_ARF6_DOWNSTREAM_PATHWAY	-0.273168	9.0001e-08	3.23668e-08	-0.191245	0.005207	0.00191556	-0.136345	0.0410194	0.0155546	-0.505496	8.3141e-09	5.99466e-08
PID_MTOR_4PATHWAY	-0.160937	0.00187284	0.000414551	-0.267429	8.05181e-05	4.36038e-05	-0.147932	0.0264974	0.0104782	-0.341801	0.00018504	0.000310469
PID_IL2_1PATHWAY	0.0554429	0.286821	0.0469677	-0.132636	0.0538156	0.015828	0.147723	0.0267135	0.0105523	-0.124788	0.18392	0.0875728
PID_CXCR4_PATHWAY	-0.270467	1.21705e-07	4.28896e-08	-0.362883	5.35922e-08	6.50352e-08	-0.175216	0.00843849	0.00374605	-0.220958	0.0176424	0.0131982
PID_IGF1_PATHWAY	0.131521	0.0112204	0.00227877	0.137417	0.0456644	0.0136292	0.150582	0.0238809	0.00956777	0.0226833	0.809846	0.273874
PID_ERBB1_RECEPTOR_PROXIMAL_PATHWAY	-0.0996743	0.0550903	0.0101968	-0.207901	0.00234617	0.000934364	-0.0368194	0.58273	0.156606	-0.252681	0.00644068	0.00589746
PID_TNF_PATHWAY	-0.0745992	0.151563	0.0260797	-0.132936	0.0532713	0.0156828	-0.212933	0.00131298	0.000671497	-0.049916	0.59627	0.217395
PID_PLK1_PATHWAY	-0.399799	1.13562e-15	8.57743e-16	-0.357741	8.494e-08	9.81178e-08	-0.462531	2.50575e-13	4.9489e-13	-0.467228	1.4093e-07	6.83044e-07
PID_TCR_RAS_PATHWAY	-0.17799	0.00057254	0.000134079	-0.291495	1.60929e-05	1.03813e-05	-0.0351602	0.599842	0.160467	-0.341887	0.000184297	0.000309405
PID_IL5_PATHWAY	0.332947	4.70298e-11	2.30639e-11	0.0869719	0.207224	0.0525429	0.0237927	0.722625	0.187165	0.0715064	0.447604	0.175398
PID_FOXO_PATHWAY	0.210816	4.25847e-05	1.13826e-05	0.00611363	0.929487	0.191663	-0.122946	0.0656345	0.0234364	-0.0601154	0.523343	0.197256
PID_THROMBIN_PAR4_PATHWAY	0.15433	0.00287816	0.000626637	0.00744178	0.914222	0.18911	0.195603	0.00321684	0.00154058	-0.0536643	0.568943	0.209777
PID_PI3KCI_PATHWAY	-0.205805	6.5092e-05	1.70336e-05	-0.344577	2.66212e-07	2.70425e-07	-0.0734977	0.272287	0.0820366	-0.286041	0.00194201	0.00218124
PID_AJDISS_2PATHWAY	-0.0477399	0.359166	0.0578389	-0.1195	0.0825845	0.0232537	-0.0942115	0.159002	0.0512002	-0.0286215	0.761402	0.26178
PID_IL2_PI3K_PATHWAY	0.0171052	0.742622	0.111192	-0.19544	0.00428449	0.00160544	-0.00844343	0.899773	0.222824	-0.0390695	0.678468	0.240112
PID_CERAMIDE_PATHWAY	-0.260568	3.57779e-07	1.20746e-07	-0.170075	0.0131461	0.00439634	0.091151	0.173044	0.0551764	-0.0323185	0.731688	0.25416
PID_P53_DOWNSTREAM_PATHWAY	-0.451962	4.46549e-20	4.7532e-20	-0.487549	4.66589e-14	1.86563e-13	-0.489114	6.18819e-15	1.51329e-14	-0.251742	0.00664772	0.00604829
PID_P75_NTR_PATHWAY	-0.185843	0.000319543	7.71036e-05	-0.319329	2.06577e-06	1.62732e-06	-0.246197	0.00019151	0.000113313	-0.185992	0.0465736	0.0292515
PID_S1P_META_PATHWAY	-0.154151	0.00291131	0.000633511	-0.3397	4.01182e-07	3.85527e-07	-0.213633	0.00126439	0.000648988	-0.145534	0.120685	0.0629728
PID_ECADHERIN_NASCENT_AJ_PATHWAY	-0.0840337	0.106094	0.0187483	-0.0552034	0.423924	0.0986113	0.148316	0.0261036	0.0103427	-0.136842	0.144757	0.0724233
PID_INTEGRIN4_PATHWAY	-0.0659375	0.205106	0.034415	-0.00854637	0.90155	0.186979	0.127905	0.0553958	0.0202508	0.0703266	0.455151	0.177652
PID_AMB2_NEUTROPHILS_PATHWAY	-0.264695	2.29432e-07	7.86227e-08	-0.322225	1.64829e-06	1.33095e-06	-0.177696	0.00754267	0.00338055	-0.075669	0.421543	0.167567
PID_AVB3_INTEGRIN_PATHWAY	-0.163406	0.0015883	0.00035341	-0.136073	0.0478438	0.014223	-0.12674	0.0576734	0.0209641	-0.0823331	0.381702	0.155432
PID_IFNG_PATHWAY	0.0351252	0.500004	0.0780198	-0.186553	0.00644681	0.00231519	-0.296264	6.15116e-06	4.5212e-06	-0.334848	0.000254388	0.000404598
PID_LIS1_PATHWAY	-0.494427	2.87891e-24	4.33764e-24	-0.40715	7.17382e-10	1.26926e-09	-0.503014	7.83352e-16	2.21581e-15	-0.418121	3.32418e-06	9.91161e-06
PID_ERBB1_DOWNSTREAM_PATHWAY	-0.142207	0.00607281	0.00127139	-0.22485	0.000977844	0.000421649	-0.0480605	0.473185	0.131712	-0.285694	0.00196791	0.00220459
PID_SYNDECAN_4_PATHWAY	-0.327288	1.03632e-10	4.90709e-11	-0.348441	1.91407e-07	2.03331e-07	-0.357857	3.35341e-08	3.39915e-08	-0.268321	0.00373927	0.00376002
PID_ATF2_PATHWAY	0.0745285	0.151952	0.0261408	-0.14414	0.0359706	0.010965	-0.0640682	0.338742	0.0992675	-0.136712	0.145143	0.0725686
PID_AP1_PATHWAY	-0.192469	0.000191758	4.75263e-05	-0.22271	0.00109606	0.000467057	-0.188497	0.00455139	0.00212644	-0.176053	0.0598272	0.03603
PID_UPA_UPAR_PATHWAY	-0.249933	1.08589e-06	3.46011e-07	-0.22979	0.000748302	0.000331109	-0.220383	0.000873645	0.00046225	-0.0505039	0.591945	0.216188
PID_ERBB2_ERBB3_PATHWAY	-0.0604933	0.245107	0.0406273	-0.296739	1.1107e-05	7.42758e-06	0.0794891	0.235001	0.0721441	-0.192708	0.0390778	0.025288
PID_FOXM1_PATHWAY	-0.554198	2.96107e-31	7.70356e-31	-0.481765	1.01873e-13	3.87677e-13	-0.524576	2.61937e-17	8.33198e-17	-0.47648	7.3357e-08	3.97174e-07
PID_EPHA_FWDPATHWAY	-0.252595	8.26211e-07	2.66649e-07	-0.327499	1.08591e-06	9.23408e-07	0.100084	0.134481	0.044155	0.00606441	0.948713	0.306444
PID_HIF1A_PATHWAY	-0.502935	3.5231e-25	5.70151e-25	-0.392106	3.34029e-09	5.2678e-09	-0.298602	5.15191e-06	3.82292e-06	-0.369475	4.83109e-05	9.79352e-05
PID_BMP_PATHWAY	0.122049	0.0186878	0.00367979	0.0899783	0.19189	0.0491492	-0.262358	6.79191e-05	4.30769e-05	0.0491584	0.601864	0.21895
PID_IL3_PATHWAY	0.177159	0.000608116	0.000141968	-0.069313	0.315159	0.0761139	-0.0771671	0.249001	0.0759021	0.0499594	0.59595	0.217306
PID_IL6_7_PATHWAY	0.0730156	0.160465	0.0274739	-0.162836	0.0176551	0.00575809	-0.11851	0.0760626	0.0266918	-0.091408	0.331265	0.13972
PID_ECADHERIN_KERATINOCYTE_PATHWAY	-0.000204412	0.996869	0.143786	-0.0394332	0.568011	0.126559	0.213201	0.00129417	0.000662803	0.0775629	0.409982	0.164059
PID_ALK1_PATHWAY	-0.282391	3.13173e-08	1.18207e-08	-0.180719	0.00835176	0.00292242	-0.252085	0.000132311	8.03724e-05	-0.107455	0.253018	0.113121
PID_PDGFRB_PATHWAY	-0.244784	1.82626e-06	5.67244e-07	-0.332049	7.5287e-07	6.68685e-07	-0.220418	0.000871907	0.000461409	-0.241539	0.00930769	0.00794212
PID_TRKR_PATHWAY	-0.0892325	0.0860952	0.015452	-0.171067	0.0126148	0.00423685	-0.0178893	0.789572	0.201019	-0.320751	0.000474226	0.000669892
PID_TCR_JNK_PATHWAY	-0.0552083	0.288869	0.0472764	-0.066522	0.335088	0.0802925	-0.170172	0.0105568	0.00459098	-0.209918	0.0243423	0.0171776
PID_NEPHRIN_NEPH1_PATHWAY	0.027143	0.602268	0.0921904	-0.129939	0.0589234	0.017178	0.165818	0.0127497	0.00543731	-0.155043	0.0980245	0.0533137
PID_IL23_PATHWAY	-0.192068	0.000197881	4.8976e-05	-0.290646	1.70761e-05	1.09452e-05	-0.208691	0.00164582	0.000827318	-0.242249	0.00909604	0.00780009
PID_HIV_NEF_PATHWAY	0.0249122	0.632438	0.0963161	-0.0117379	0.865087	0.180784	0.240925	0.000264684	0.0001528	0.152009	0.104858	0.0563041
PID_SYNDECAN_1_PATHWAY	-0.335023	3.50566e-11	1.74443e-11	-0.243043	0.000354881	0.000168391	-0.300346	4.50898e-06	3.37619e-06	-0.152841	0.102947	0.0554725
PID_P38_MK2_PATHWAY	-0.548855	1.42664e-30	3.47816e-30	-0.444845	1.0688e-11	2.80172e-11	-0.244396	0.000214057	0.000125655	-0.375244	3.59431e-05	7.69864e-05
PID_ERBB_NETWORK_PATHWAY	-0.0022344	0.965787	0.139931	-0.161989	0.0182619	0.00593688	0.0599863	0.370472	0.107227	-0.0695138	0.460391	0.179208
PID_ALK2_PATHWAY	-0.0493708	0.342967	0.0554347	0.110243	0.109475	0.0299405	-0.032922	0.623277	0.165697	-0.228199	0.0141718	0.0111209
PID_PDGFRA_PATHWAY	0.114687	0.0271835	0.00522532	-0.0240729	0.727476	0.156528	-0.00173883	0.979307	0.237836	-0.0485626	0.60628	0.22019
PID_P38_GAMMA_DELTA_PATHWAY	-0.396083	2.19125e-15	1.60797e-15	-0.298702	9.64894e-06	6.53584e-06	-0.245631	0.00019835	0.000117061	-0.328058	0.000344672	0.000518728
PID_IL8_CXCR2_PATHWAY	-0.437421	9.02703e-19	8.67532e-19	-0.398915	1.68095e-09	2.80205e-09	-0.255567	0.000105871	6.53496e-05	-0.311171	0.00071198	0.000936644
PID_HEDGEHOG_2PATHWAY	0.108677	0.0364023	0.00689779	0.216979	0.00148024	0.000612894	0.207445	0.00175735	0.000878749	-0.0891354	0.343478	0.143613
PID_AR_NONGENOMIC_PATHWAY	-0.0343533	0.509477	0.0793356	-0.357432	8.72975e-08	1.00625e-07	0.341914	1.44436e-07	1.34308e-07	-0.209784	0.0244355	0.0172299
PID_ERBB1_INTERNALIZATION_PATHWAY	-0.0191916	0.712544	0.107171	-0.210039	0.00210851	0.000848196	-0.10755	0.10763	0.0362727	-0.187752	0.0445024	0.0281729
PID_HEDGEHOG_GLI_PATHWAY	-0.0635497	0.222026	0.0370613	-0.0941171	0.17216	0.0447063	0.0399068	0.551506	0.149469	-0.264664	0.00425846	0.00419203
PID_CASPASE_PATHWAY	-0.457402	1.3969e-20	1.55932e-20	-0.370581	2.64899e-08	3.4643e-08	-0.379029	4.24291e-09	4.88498e-09	-0.413658	4.32592e-06	1.22949e-05
PID_CXCR3_PATHWAY	-0.14982	0.00382373	0.00082077	-0.340788	3.66319e-07	3.5674e-07	-0.119813	0.0728699	0.0256915	-0.208253	0.0255213	0.0178539
PID_BETA_CATENIN_NUC_PATHWAY	-0.207991	5.41589e-05	1.42892e-05	-0.207025	0.00245047	0.000971636	-0.435964	7.45098e-12	1.2216e-11	-0.196468	0.0353416	0.0232678
PID_VEGFR1_PATHWAY	-0.0212509	0.683284	0.103225	-0.0668381	0.332791	0.0798142	0.135347	0.0425355	0.0160663	-0.443132	7.06988e-07	2.67723e-06
PID_SMAD2_3PATHWAY	-0.232883	5.81551e-06	1.72067e-06	-0.0946196	0.169871	0.0441828	-0.230353	0.000495813	0.000273827	-0.409878	5.3914e-06	1.48808e-05
PID_P38_ALPHA_BETA_DOWNSTREAM_PATHWAY	-0.046322	0.373632	0.0599708	-0.110837	0.107566	0.0294714	-0.0494259	0.460691	0.128823	0.105111	0.263576	0.116864
PID_KIT_PATHWAY	-0.0688852	0.18553	0.0313819	-0.0993025	0.149618	0.0394772	0.0781969	0.242722	0.0742232	-0.312974	0.00066023	0.000881199
PID_ECADHERIN_STABILIZATION_PATHWAY	-0.232322	6.13313e-06	1.80941e-06	-0.152286	0.0266124	0.00835343	-0.116162	0.0821022	0.0285586	-0.139939	0.135795	0.068997
PID_EPO_PATHWAY	0.119148	0.0217105	0.00423811	-0.0232322	0.736636	0.158187	0.147999	0.0264284	0.0104545	-0.213166	0.0221765	0.0159399
PID_IL2_STAT5_PATHWAY	-0.112582	0.0301546	0.00576208	-0.148222	0.0309815	0.00958856	-0.161654	0.015212	0.00637271	-0.0588962	0.531817	0.199598
PID_TCR_CALCIUM_PATHWAY	-0.105412	0.0424387	0.00797721	-0.199653	0.00350864	0.0013408	-0.131021	0.0496642	0.0184196	-0.0896799	0.340526	0.142679
PID_DELTA_NP63_PATHWAY	-0.34949	4.24907e-12	2.26754e-12	-0.353966	1.18493e-07	1.32816e-07	-0.28875	1.07638e-05	7.64146e-06	-0.287722	0.00182097	0.00207046
PID_VEGFR1_2_PATHWAY	0.0630135	0.225959	0.0376725	-0.0989334	0.151145	0.0398366	0.185699	0.00520106	0.00240556	-0.190613	0.0412995	0.0264849
PID_THROMBIN_PAR1_PATHWAY	-0.0791786	0.127926	0.0223172	-0.196151	0.00414348	0.00155712	-0.0717278	0.284032	0.0851274	-0.225188	0.0155352	0.0119582
PID_A6B1_A6B4_INTEGRIN_PATHWAY	-0.0187954	0.718223	0.107933	-0.0370049	0.592099	0.131221	0.208137	0.00169454	0.000849851	0.0911476	0.33265	0.140165
PID_SYNDECAN_2_PATHWAY	-0.299058	4.20702e-09	1.72478e-09	-0.31523	2.83231e-06	2.15283e-06	-0.0453408	0.498614	0.137524	-0.248436	0.00742449	0.00662678
PID_RAC1_REG_PATHWAY	-0.0822312	0.113828	0.0200231	-0.134103	0.0511958	0.0151271	0.0248183	0.71119	0.184751	-0.211086	0.0235434	0.0167264
PID_AURORA_A_PATHWAY	-0.432227	2.55192e-18	2.36994e-18	-0.421247	1.5807e-10	3.28617e-10	-0.388473	1.60673e-09	1.98708e-09	-0.474677	8.34375e-08	4.43252e-07
PID_ARF_3PATHWAY	-0.5213	3.07816e-27	5.62092e-27	-0.434105	3.73732e-11	8.94496e-11	-0.171201	0.0100898	0.00440769	-0.342996	0.000175052	0.000296226
PID_INSULIN_GLUCOSE_PATHWAY	-0.377316	5.35485e-14	3.34317e-14	-0.376054	1.58697e-08	2.17298e-08	-0.30473	3.21286e-06	2.45753e-06	-0.286523	0.00190662	0.00214913
PID_PI3KCI_AKT_PATHWAY	0.125933	0.0152193	0.0030395	-0.0995921	0.148428	0.0391965	0.156016	0.0192031	0.00787895	0.00264356	0.977631	0.312863
PID_SYNDECAN_3_PATHWAY	-0.186532	0.00030327	7.34197e-05	-0.116101	0.0917631	0.0255445	0.0871076	0.192981	0.06069	0.187121	0.0452365	0.0285537
PID_IL8_CXCR1_PATHWAY	-0.367282	2.72263e-13	1.58975e-13	-0.38389	7.49462e-09	1.10465e-08	-0.134363	0.0440775	0.0165826	-0.354115	0.000103362	0.000190916
PID_MYC_REPRESS_PATHWAY	-0.23282	5.85026e-06	1.7304e-06	-0.339929	3.93583e-07	3.79318e-07	-0.155954	0.0192517	0.00789693	-0.299326	0.0011553	0.00141553
PID_HIF1_TFPATHWAY	0.010232	0.844279	0.124518	-0.181775	0.00797389	0.0028037	-0.0676275	0.312534	0.0925465	-0.140543	0.134098	0.0683364
PID_TAP63_PATHWAY	-0.315271	5.25935e-10	2.34251e-10	-0.360876	6.42104e-08	7.6287e-08	-0.321508	8.34132e-07	6.87107e-07	-0.18486	0.0479483	0.0299628
PID_EPHRINB_REV_PATHWAY	-0.185805	0.000320474	7.73136e-05	-0.304449	6.35365e-06	4.45661e-06	-0.0120702	0.857113	0.214526	-0.213442	0.0220002	0.0158371
PID_BARD1_PATHWAY	-0.366518	3.07485e-13	1.78272e-13	-0.287682	2.09769e-05	1.31712e-05	-0.468995	1.04902e-13	2.15886e-13	-0.363253	6.60503e-05	0.000129267
PID_P53_REGULATION_PATHWAY	-0.0921669	0.0762212	0.0138114	-0.116888	0.0895697	0.0250018	-0.455181	6.59729e-13	1.25567e-12	-0.218887	0.0187617	0.0138922
PID_TOLL_ENDOGENOUS_PATHWAY	-0.129865	0.0122957	0.00248578	-0.217031	0.00147619	0.000611365	-0.0198299	0.767367	0.196477	-0.0196058	0.835251	0.280059
PID_NCADHERIN_PATHWAY	-0.0606848	0.243614	0.0403981	-0.0616641	0.371651	0.0879621	-0.126745	0.057663	0.0209608	-0.115125	0.220511	0.101244
PID_ANTHRAX_PATHWAY	-0.273058	9.11174e-08	3.27444e-08	-0.255329	0.000171172	8.60019e-05	-0.261389	7.24172e-05	4.57559e-05	-0.277503	0.002677	0.00284763
PID_S1P_S1P2_PATHWAY	0.168422	0.00112841	0.000254888	-0.0745488	0.279905	0.0685577	0.190294	0.00417358	0.0019615	0.0283966	0.763221	0.262241
PID_RAS_PATHWAY	-0.181862	0.000430745	0.000102316	-0.243353	0.000348584	0.000165647	-0.130769	0.05011	0.0185639	-0.30298	0.000997185	0.00124882
PID_MAPK_TRK_PATHWAY	-0.254983	6.44909e-07	2.11001e-07	-0.380018	1.08852e-08	1.54833e-08	-0.0221234	0.741368	0.191092	-0.444008	6.68161e-07	2.55578e-06
PID_PI3K_PLC_TRK_PATHWAY	-0.219598	1.97509e-05	5.45934e-06	-0.325569	1.26629e-06	1.05866e-06	-0.124759	0.0617241	0.0222127	-0.242454	0.00903569	0.00775934
PID_CD8_TCR_DOWNSTREAM_PATHWAY	-0.312251	7.82281e-10	3.42523e-10	-0.341972	3.31709e-07	3.27388e-07	-0.191946	0.00385141	0.00181971	-0.276872	0.00274022	0.00290374
PID_EPHA2_FWD_PATHWAY	-0.222307	1.54842e-05	4.34803e-06	-0.233933	0.000595308	0.000269385	-0.0143848	0.830094	0.209178	-0.135946	0.14743	0.073425
PID_LYMPH_ANGIOGENESIS_PATHWAY	0.00135295	0.97928	0.141609	-0.00916037	0.894517	0.185791	-0.0348683	0.602875	0.161147	-0.148738	0.112638	0.0596296
PID_ALPHA_SYNUCLEIN_PATHWAY	-0.445893	1.5938e-19	1.62601e-19	-0.463528	1.08795e-12	3.4963e-12	-0.176494	0.00796553	0.00355327	-0.288499	0.00176734	0.0020205
PID_FGF_PATHWAY	-0.190159	0.000229579	5.6432e-05	-0.369395	2.95629e-08	3.82842e-08	-0.202105	0.00231763	0.00113243	-0.273127	0.00314361	0.00325714
PID_INTEGRIN_A4B1_PATHWAY	-0.277556	5.47298e-08	2.01595e-08	-0.256132	0.000162999	8.23603e-05	-0.132926	0.0464121	0.0173567	-0.105348	0.262497	0.116484
PID_RAC1_PATHWAY	-0.427482	6.4939e-18	5.87184e-18	-0.3291	9.55284e-07	8.23701e-07	-0.301629	4.08551e-06	3.07963e-06	-0.28539	0.00199082	0.00222515
PID_RB_1PATHWAY	-0.323917	1.64641e-10	7.62821e-11	-0.425909	9.43665e-11	2.08314e-10	-0.423808	3.19755e-11	4.83486e-11	-0.461562	2.0824e-07	9.53553e-07
PID_FAK_PATHWAY	-0.0483284	0.353266	0.0569653	-0.137244	0.0459405	0.0137047	-0.0143331	0.830695	0.209297	-0.261768	0.00471433	0.00456072
PID_TGFBR_PATHWAY	-0.06725	0.196212	0.0330196	-0.0258161	0.708607	0.153089	-0.152665	0.0219824	0.00889204	0.135303	0.149373	0.0741471
PID_HES_HEY_PATHWAY	0.043838	0.399824	0.0637957	0.00157627	0.981798	0.200289	0.274462	2.98718e-05	2.00901e-05	0.00174791	0.985209	0.314525
PID_IL12_STAT4_PATHWAY	-0.278138	5.11994e-08	1.89071e-08	-0.328688	9.87339e-07	8.47901e-07	-0.328182	4.7666e-07	4.08451e-07	-0.242024	0.0091626	0.00784491
SA_B_CELL_RECEPTOR_COMPLEXES	-0.213111	3.49448e-05	9.43987e-06	-0.356751	9.2723e-08	1.06354e-07	-0.088907	0.183911	0.0582005	-0.335598	0.000245893	0.000393598
SIG_CD40PATHWAYMAP	-0.295629	6.42659e-09	2.60061e-09	-0.395709	2.32715e-09	3.79043e-09	-0.0227802	0.733974	0.189547	-0.234618	0.0116079	0.00945462
SIG_PIP3_SIGNALING_IN_CARDIAC_MYOCTES	0.18702	0.000292204	7.09005e-05	-0.00312168	0.963961	0.197368	0.129982	0.0515188	0.0190179	0.178133	0.0568251	0.0345329
SA_CASPASE_CASCADE	-0.0344657	0.508092	0.0791435	-0.127314	0.0642698	0.0185659	-0.163618	0.0140033	0.00590818	-0.181613	0.052078	0.032117
SIG_CHEMOTAXIS	-0.0233185	0.654376	0.0992973	-0.12709	0.0647458	0.0186883	-0.143127	0.0318724	0.0123964	-0.278517	0.00257821	0.00275908
SIG_IL4RECEPTOR_IN_B_LYPHOCYTES	0.172349	0.000857761	0.000196791	0.184071	0.00720393	0.00255821	0.321762	8.16798e-07	6.73914e-07	-0.0395469	0.67476	0.239114
WNT_SIGNALING	-0.00503348	0.923024	0.134569	-0.0137248	0.842525	0.176903	-0.289039	1.05376e-05	7.49014e-06	-0.118345	0.207787	0.0965007
SIG_REGULATION_OF_THE_ACTIN_CYTOSKELETON_BY_RHO_GTPASES	-0.210527	4.36514e-05	1.16518e-05	-0.300295	8.60123e-06	5.88071e-06	-0.451243	1.09787e-12	2.04055e-12	-0.0579532	0.538418	0.201409
SA_G1_AND_S_PHASES	-0.373246	1.0427e-13	6.35443e-14	-0.410829	4.86684e-10	9.02689e-10	-0.293999	7.29367e-06	5.30858e-06	-0.414826	4.03923e-06	1.16269e-05
SIG_INSULIN_RECEPTOR_PATHWAY_IN_CARDIAC_MYOCYTES	0.179199	0.000524191	0.000123332	0.0804962	0.243207	0.0605287	-0.11988	0.0727064	0.0256412	-0.093148	0.322104	0.136755
SIG_PIP3_SIGNALING_IN_B_LYMPHOCYTES	-0.02571	0.621575	0.0948354	-0.200199	0.0034181	0.00131027	-0.04993	0.456125	0.127765	-0.227808	0.0143426	0.0112276
SIG_BCR_SIGNALING_PATHWAY	-0.0638958	0.219513	0.0366701	-0.186632	0.00642383	0.00230796	0.115042	0.0851162	0.0294781	-0.193094	0.0386789	0.0250709
SA_MMP_CYTOKINE_CONNECTION	-0.148916	0.00404428	0.000865292	-0.282153	3.06022e-05	1.83922e-05	0.0065118	0.92262	0.227196	-0.167049	0.0743594	0.0429335
SA_PROGRAMMED_CELL_DEATH	-0.315999	4.77601e-10	2.13456e-10	-0.332639	7.1759e-07	6.41392e-07	0.182653	0.00600175	0.00274193	0.137094	0.14401	0.0721417
SA_PTEN_PATHWAY	0.236305	4.19388e-06	1.26301e-06	0.21215	0.00189562	0.000769555	0.0985731	0.140494	0.045891	0.0721653	0.443419	0.174156
SA_REG_CASCADE_OF_CYCLIN_EXPR	-0.415754	6.13758e-17	5.14484e-17	-0.432696	4.39037e-11	1.03619e-10	-0.370768	9.6767e-09	1.06139e-08	-0.539156	5.08397e-10	5.44781e-09
SA_TRKA_RECEPTOR	-0.0845968	0.103765	0.0183621	-0.192205	0.00498134	0.00184072	-0.00432417	0.948571	0.232104	-0.20692	0.0265005	0.0184083
REACTOME_INTERLEUKIN_6_SIGNALING	0.201621	9.20563e-05	2.37513e-05	-0.0544351	0.430412	0.0999157	0.141807	0.0335024	0.012968	-0.0106926	0.909701	0.297593
REACTOME_APOPTOSIS	-0.367275	2.72568e-13	1.59143e-13	-0.284019	2.69643e-05	1.64452e-05	-0.0599152	0.37104	0.107368	-0.132016	0.159601	0.0781326
REACTOME_HEMOSTASIS	-0.171432	0.000914945	0.000209121	-0.278512	3.90722e-05	2.27577e-05	-0.0268173	0.689089	0.180043	-0.203854	0.0288734	0.019746
REACTOME_INTRINSIC_PATHWAY_FOR_APOPTOSIS	-0.473651	3.82431e-22	4.82647e-22	-0.491193	2.83103e-14	1.17566e-13	-0.178954	0.00712116	0.00320675	-0.2992	0.00116115	0.00142163
REACTOME_MAPK3_ERK1_ACTIVATION	0.204953	6.9892e-05	1.82337e-05	-0.0500861	0.468202	0.107409	0.296917	5.85499e-06	4.31484e-06	-0.0815045	0.386527	0.156921
REACTOME_TRANSLESION_SYNTHESIS_BY_Y_FAMILY_DNA_POLYMERASES_BYPASSES_LESIONS_ON_DNA_TEMPLATE	-0.209533	4.7516e-05	1.26233e-05	-0.0511063	0.459177	0.105635	-0.138055	0.0385268	0.0147045	-0.0982339	0.296272	0.128179
REACTOME_RECOGNITION_OF_DNA_DAMAGE_BY_PCNA_CONTAINING_REPLICATION_COMPLEX	-0.330258	6.85987e-11	3.31114e-11	-0.198446	0.0037168	0.0014103	-0.162461	0.0147047	0.00617696	-0.247414	0.00768029	0.00681251
REACTOME_TRANSLESION_SYNTHESIS_BY_POLH	-0.259899	3.84232e-07	1.29285e-07	-0.132401	0.0542454	0.0159425	-0.181195	0.00642276	0.00291621	-0.159336	0.0889611	0.0493514
REACTOME_RECOGNITION_AND_ASSOCIATION_OF_DNA_GLYCOSYLASE_WITH_SITE_CONTAINING_AN_AFFECTED_PURINE	0.0854091	0.100477	0.017815	0.0386208	0.576017	0.128114	0.1542	0.0206688	0.00841679	0.138069	0.141154	0.0710587
REACTOME_RESOLUTION_OF_AP_SITES_VIA_THE_MULTIPLE_NUCLEOTIDE_PATCH_REPLACEMENT_PATHWAY	-0.299198	4.13478e-09	1.6967e-09	-0.208563	0.00227019	0.000907003	-0.188755	0.00449519	0.00210203	-0.232168	0.0125341	0.010071
REACTOME_ACTIVATION_OF_BAD_AND_TRANSLOCATION_TO_MITOCHONDRIA	-0.340918	1.50319e-11	7.71457e-12	-0.361633	5.99854e-08	7.18604e-08	-0.104949	0.116459	0.0388849	-0.0956062	0.309443	0.132592
REACTOME_FORMATION_OF_APOPTOSOME	0.0563878	0.278674	0.0457365	-0.0659659	0.339153	0.0811542	0.224626	0.000688538	0.000371031	-0.115172	0.22032	0.101173
REACTOME_CYTOCHROME_C_MEDIATED_APOPTOTIC_RESPONSE	-0.0186196	0.720748	0.108271	-0.172255	0.0120031	0.00405154	0.108625	0.10414	0.035235	-0.0834418	0.375302	0.153446
REACTOME_APOPTOTIC_CLEAVAGE_OF_CELLULAR_PROTEINS	-0.0958089	0.065267	0.0119554	-0.0751332	0.276141	0.0677385	-0.293157	7.76741e-06	5.63057e-06	0.0265737	0.778014	0.265972
REACTOME_APOPTOTIC_FACTOR_MEDIATED_RESPONSE	-0.456029	1.87678e-20	2.06769e-20	-0.413495	3.66325e-10	7.06886e-10	-0.120096	0.0721887	0.0254816	-0.310504	0.00073204	0.000957752
REACTOME_OPIOID_SIGNALLING	-0.134017	0.0097573	0.00199484	-0.151928	0.0269745	0.00845558	0.173969	0.00892362	0.00394264	-0.247714	0.00760443	0.00675767
REACTOME_PKA_MEDIATED_PHOSPHORYLATION_OF_CREB	-0.0132832	0.798723	0.118596	-0.0644331	0.350519	0.0835522	-0.240301	0.000274875	0.000158156	-0.0638676	0.497699	0.190043
REACTOME_CAMK_IV_MEDIATED_PHOSPHORYLATION_OF_CREB	-0.137066	0.00820156	0.00169193	-0.18194	0.00791622	0.00278548	0.0875717	0.190611	0.0600425	-0.102953	0.273561	0.120366
REACTOME_CA_DEPENDENT_EVENTS	-0.118276	0.0226982	0.00441853	-0.182286	0.00779656	0.0027476	-0.160068	0.0162543	0.00677191	-0.155587	0.0968361	0.052793
REACTOME_G_PROTEIN_MEDIATED_EVENTS	-0.0711408	0.171507	0.0292065	-0.0878756	0.202525	0.0515083	0.034577	0.60591	0.161827	-0.222785	0.0167038	0.012651
REACTOME_NEUROTRANSMITTER_RELEASE_CYCLE	0.673304	2.4979e-50	2.4139e-49	0.552209	2.54865e-18	2.52152e-17	0.69654	5.40876e-34	1.19849e-32	0.40469	7.2624e-06	1.92844e-05
REACTOME_NEUROTRANSMITTER_RECEPTORS_AND_POSTSYNAPTIC_SIGNAL_TRANSMISSION	-0.211756	3.92803e-05	1.05474e-05	-0.318109	2.27029e-06	1.77066e-06	0.0287316	0.668169	0.175536	-0.271971	0.00327852	0.00337186
REACTOME_TRANSMISSION_ACROSS_CHEMICAL_SYNAPSES	0.164991	0.00142709	0.00031871	0.0534124	0.439137	0.101662	0.429862	1.55915e-11	2.4512e-11	-0.0138649	0.883079	0.291422
REACTOME_NEURONAL_SYSTEM	0.162493	0.00168853	0.000374939	0.0213946	0.756787	0.161814	0.38598	2.08249e-09	2.52534e-09	0.143214	0.126785	0.0654435
REACTOME_FORMATION_OF_RNA_POL_II_ELONGATION_COMPLEX	-0.30919	1.16451e-09	4.99206e-10	-0.0421222	0.541893	0.121524	-0.268628	4.45979e-05	2.91705e-05	-0.255514	0.00585033	0.00545658
REACTOME_IRS_MEDIATED_SIGNALLING	0.197443	0.000129226	3.27411e-05	0.134919	0.0497845	0.0147478	0.0408544	0.542089	0.147292	0.0642385	0.4952	0.189331
REACTOME_RAF_INDEPENDENT_MAPK1_3_ACTIVATION	0.00451577	0.930921	0.135564	-0.374971	1.75754e-08	2.37837e-08	-0.222908	0.000758631	0.000405965	-0.279527	0.00248309	0.0026728
REACTOME_FORMATION_OF_THE_EARLY_ELONGATION_COMPLEX	-0.334241	3.91671e-11	1.93875e-11	-0.0966021	0.161061	0.0421525	-0.284986	1.41613e-05	9.88806e-06	-0.233221	0.0121283	0.00980295
REACTOME_INHIBITION_OF_REPLICATION_INITIATION_OF_DAMAGED_DNA_BY_RB1_E2F1	-0.263011	2.75289e-07	9.37876e-08	-0.186331	0.00651142	0.0023355	-0.215566	0.00113865	0.000589973	-0.0991375	0.29183	0.126672
REACTOME_E2F_MEDIATED_REGULATION_OF_DNA_REPLICATION	-0.376274	6.35652e-14	3.94654e-14	-0.259707	0.000130838	6.76218e-05	-0.315612	1.35247e-06	1.087e-06	-0.261985	0.00467872	0.00453223
REACTOME_ACTIVATION_OF_BH3_ONLY_PROTEINS	-0.367446	2.6527e-13	1.55112e-13	-0.458788	1.96837e-12	5.85552e-12	-0.196355	0.00309877	0.0014878	-0.185827	0.0467727	0.029355
REACTOME_EFFECTS_OF_PIP2_HYDROLYSIS	-0.272887	9.28864e-08	3.33417e-08	-0.366006	4.03587e-08	5.0682e-08	-0.094142	0.159311	0.0512886	-0.32534	0.000388478	0.000571143
REACTOME_GPVI_MEDIATED_ACTIVATION_CASCADE	-0.195627	0.000149419	3.75101e-05	-0.219004	0.00133222	0.000556516	-0.0114133	0.864812	0.216036	-0.0909424	0.333744	0.140516
REACTOME_DOWNSTREAM_SIGNALING_EVENTS_OF_B_CELL_RECEPTOR_BCR	-0.27122	1.11922e-07	3.96827e-08	-0.2313	0.000688782	0.000307158	-0.0259087	0.699104	0.182183	-0.155106	0.0978861	0.0532532
REACTOME_ANTIVIRAL_MECHANISM_BY_IFN_STIMULATED_GENES	-0.105883	0.0415194	0.00781394	0.0118173	0.864184	0.180629	-0.227962	0.000569227	0.000311088	-0.170987	0.0676876	0.0398249
REACTOME_PROLACTIN_RECEPTOR_SIGNALING	0.445492	1.73226e-19	1.75947e-19	0.314219	3.05933e-06	2.30578e-06	0.329437	4.28438e-07	3.69732e-07	0.187432	0.0448728	0.0283653
REACTOME_SIGNALING_BY_NODAL	0.108825	0.0361464	0.00685164	0.0496093	0.472452	0.10824	-0.113646	0.0889967	0.0306502	-0.0706028	0.453378	0.177123
REACTOME_FERTILIZATION	-0.0611971	0.239649	0.0397885	-0.00140057	0.983826	0.20062	0.185074	0.00535702	0.00247172	0.14987	0.109895	0.058468
REACTOME_MEIOTIC_SYNAPSIS	0.0408528	0.432715	0.0685352	0.0895111	0.194218	0.0496653	-0.219855	0.000899601	0.000474937	-0.216259	0.0202692	0.0148113
REACTOME_ROS_AND_RNS_PRODUCTION_IN_PHAGOCYTES	-0.370311	1.67643e-13	1.00003e-13	-0.379251	1.17136e-08	1.65351e-08	-0.181048	0.00646647	0.00293418	-0.264806	0.00423715	0.00417466
REACTOME_SIGNALING_BY_FGFR_IN_DISEASE	-0.252206	8.60119e-07	2.77128e-07	-0.132693	0.0537112	0.0158002	-0.387505	1.77735e-09	2.18124e-09	-0.131259	0.162031	0.0790997
REACTOME_SIGNALING_BY_ERBB2	0.00542937	0.916991	0.133807	-0.0665125	0.335157	0.0803068	0.251842	0.000134369	8.15249e-05	0.0261634	0.781355	0.266809
REACTOME_SIGNALING_BY_ERBB2_IN_CANCER	0.156873	0.00244408	0.00053592	0.0652417	0.344493	0.0822833	0.0813996	0.223904	0.0691271	-0.0429243	0.648754	0.232037
REACTOME_REGULATION_OF_GENE_EXPRESSION_BY_HYPOXIA_INDUCIBLE_FACTOR	-0.0312772	0.548136	0.0846918	-0.106273	0.122932	0.0331995	-0.133373	0.0456747	0.0171132	-0.206178	0.0270588	0.0187209
REACTOME_CELLULAR_RESPONSE_TO_HYPOXIA	-0.310515	9.80744e-10	4.23969e-10	-0.295532	1.2104e-05	8.02442e-06	-0.0683824	0.307151	0.091159	-0.163846	0.0801704	0.0455494
REACTOME_CONSTITUTIVE_SIGNALING_BY_LIGAND_RESPONSIVE_EGFR_CANCER_VARIANTS	0.117065	0.0241346	0.00467911	0.116424	0.0908588	0.0253211	0.0461204	0.491251	0.135852	-0.124579	0.184661	0.0878536
REACTOME_SIGNALING_BY_ERBB4	0.0900026	0.0834094	0.0150083	0.0501742	0.467418	0.107255	0.143224	0.0317555	0.0123552	0.097287	0.300975	0.129765
REACTOME_ANTIGEN_PROCESSING_CROSS_PRESENTATION	-0.226159	1.08974e-05	3.12254e-06	-0.247132	0.000279558	0.000135028	-0.0934366	0.162474	0.0521905	-0.105632	0.261205	0.116028
REACTOME_CROSS_PRESENTATION_OF_SOLUBLE_EXOGENOUS_ANTIGENS_ENDOSOMES	-0.209238	4.87258e-05	1.29255e-05	-0.233393	0.000613454	0.000276743	-0.0446924	0.504781	0.138918	-0.134399	0.152134	0.0751656
REACTOME_ERYTHROCYTES_TAKE_UP_CARBON_DIOXIDE_AND_RELEASE_OXYGEN	0.251289	9.45176e-07	3.03258e-07	0.192645	0.00488101	0.00180723	0.207422	0.00175949	0.000879729	0.100491	0.285259	0.124423
REACTOME_SHC1_EVENTS_IN_ERBB2_SIGNALING	-0.0412567	0.428177	0.0678854	-0.125095	0.0690959	0.0197972	-0.0845054	0.206668	0.0644003	-0.113586	0.226783	0.10356
REACTOME_SHC1_EVENTS_IN_ERBB4_SIGNALING	-0.188439	0.000262135	6.39975e-05	-0.301086	8.12211e-06	5.57701e-06	-0.205978	0.00189741	0.000942981	-0.164327	0.0792748	0.0451517
REACTOME_NUCLEAR_SIGNALING_BY_ERBB4	-0.219913	1.92033e-05	5.31553e-06	-0.203938	0.00285217	0.001115	0.0092952	0.889723	0.220885	0.0355579	0.705973	0.247438
REACTOME_INTERLEUKIN_7_SIGNALING	0.248099	1.30848e-06	4.12458e-07	0.0920685	0.181729	0.0468763	0.225659	0.00064933	0.000351384	0.0824909	0.380787	0.155148
REACTOME_DEVELOPMENTAL_BIOLOGY	-0.413165	9.95975e-17	8.15662e-17	-0.321058	1.80571e-06	1.44304e-06	-0.427767	2.00225e-11	3.10864e-11	-0.307738	0.000820902	0.00105475
REACTOME_MITOCHONDRIAL_PROTEIN_IMPORT	0.0309305	0.552582	0.0853034	0.118157	0.0861196	0.0241422	0.211194	0.00144112	0.000731501	0.263879	0.00437798	0.00428951
REACTOME_CYTOKINE_SIGNALING_IN_IMMUNE_SYSTEM	-0.164882	0.00143765	0.000320959	-0.250574	0.00022797	0.000111761	-0.161653	0.015213	0.0063731	-0.157639	0.0924601	0.0508555
REACTOME_ADAPTIVE_IMMUNE_SYSTEM	-0.266743	1.83541e-07	6.34972e-08	-0.304361	6.39494e-06	4.48314e-06	-0.120292	0.0717229	0.0253378	-0.17264	0.0650353	0.0385641
REACTOME_SPRY_REGULATION_OF_FGF_SIGNALING	-0.331833	5.50158e-11	2.68189e-11	-0.364552	4.60744e-08	5.70022e-08	-0.22185	0.000805015	0.000428817	-0.473407	9.13207e-08	4.78681e-07
REACTOME_INWARDLY_RECTIFYING_K_CHANNELS	0.22205	1.58481e-05	4.44392e-06	0.18277	0.00763146	0.00269513	0.396757	6.68091e-10	8.68549e-10	-0.0237921	0.80074	0.271631
REACTOME_POTASSIUM_CHANNELS	0.0228522	0.660852	0.100175	-0.0744178	0.280753	0.068742	0.387076	1.85855e-09	2.2726e-09	0.194582	0.0371761	0.0242503
REACTOME_VOLTAGE_GATED_POTASSIUM_CHANNELS	-0.209866	4.61867e-05	1.22902e-05	-0.205693	0.00261694	0.00103154	0.170001	0.0106363	0.00462201	0.119402	0.203725	0.095009
REACTOME_DOWNREGULATION_OF_ERBB2_ERBB3_SIGNALING	0.0898391	0.083974	0.0151018	0.0695662	0.313391	0.0757399	0.197436	0.00293577	0.0014146	0.200011	0.0321008	0.0215178
REACTOME_TRANSCRIPTION_OF_E2F_TARGETS_UNDER_NEGATIVE_CONTROL_BY_DREAM_COMPLEX	-0.394269	3.01154e-15	2.17926e-15	-0.360319	6.7496e-08	7.96791e-08	-0.411692	1.29028e-10	1.81993e-10	-0.286298	0.00192308	0.00216409
REACTOME_TRANSCRIPTION_OF_E2F_TARGETS_UNDER_NEGATIVE_CONTROL_BY_P107_RBL1_AND_P130_RBL2_IN_COMPLEX_WITH_HDAC1	-0.395795	2.30482e-15	1.68768e-15	-0.369651	2.88709e-08	3.74704e-08	-0.355673	4.11573e-08	4.13132e-08	-0.294213	0.00141507	0.00167995
REACTOME_MITOCHONDRIAL_IRON_SULFUR_CLUSTER_BIOGENESIS	0.310525	9.79568e-10	4.23492e-10	0.332195	7.43993e-07	6.6185e-07	0.409424	1.66491e-10	2.32659e-10	0.537949	5.65028e-10	5.95428e-09
REACTOME_RORA_ACTIVATES_GENE_EXPRESSION	0.334753	3.64222e-11	1.80921e-11	0.313816	3.15475e-06	2.3693e-06	-0.028976	0.665516	0.174961	0.0436819	0.642977	0.230447
REACTOME_BMAL1_CLOCK_NPAS2_ACTIVATES_CIRCADIAN_GENE_EXPRESSION	0.380049	3.40459e-14	2.15643e-14	0.292057	1.54709e-05	1.00219e-05	0.151303	0.0232085	0.00932993	0.0409318	0.664048	0.236214
REACTOME_ABC_TRANSPORTERS_IN_LIPID_HOMEOSTASIS	0.551873	5.89042e-31	1.49798e-30	0.420751	1.66904e-10	3.45369e-10	0.648261	3.27276e-28	2.88328e-27	0.337251	0.000228079	0.000370066
REACTOME_ELEVATION_OF_CYTOSOLIC_CA2_LEVELS	-0.329696	7.41949e-11	3.56681e-11	-0.236952	0.000502605	0.000231114	0.149573	0.0248495	0.0099076	-0.226356	0.0149933	0.0116293
REACTOME_CASPASE_ACTIVATION_VIA_DEATH_RECEPTORS_IN_THE_PRESENCE_OF_LIGAND	0.194452	0.000164035	4.09156e-05	0.056701	0.411442	0.0960982	0.372767	7.94339e-09	8.81094e-09	0.164662	0.0786556	0.0448755
REACTOME_INTRINSIC_PATHWAY_OF_FIBRIN_CLOT_FORMATION	0.563973	1.54868e-32	4.40175e-32	0.413441	3.6843e-10	7.10446e-10	0.639183	3.07188e-27	2.46838e-26	0.372845	4.06744e-05	8.52744e-05
REACTOME_COMMON_PATHWAY_OF_FIBRIN_CLOT_FORMATION	0.4393	6.17047e-19	6.01998e-19	0.224232	0.00101071	0.000434381	0.550643	3.07701e-19	1.22395e-18	0.310271	0.000739165	0.000965193
REACTOME_FORMATION_OF_FIBRIN_CLOT_CLOTTING_CASCADE	0.538555	2.73232e-29	5.88631e-29	0.304008	6.56264e-06	4.59063e-06	0.636446	5.94554e-27	4.67474e-26	0.376388	3.38728e-05	7.32458e-05
REACTOME_INHIBITION_OF_THE_PROTEOLYTIC_ACTIVITY_OF_APC_C_REQUIRED_FOR_THE_ONSET_OF_ANAPHASE_BY_MITOTIC_SPINDLE_CHECKPOINT_COMPONENTS	-0.534767	7.89181e-29	1.61772e-28	-0.52172	3.38331e-16	2.25884e-15	-0.531753	8.00401e-18	2.63319e-17	-0.414337	4.15707e-06	1.18983e-05
REACTOME_THE_CITRIC_ACID_TCA_CYCLE_AND_RESPIRATORY_ELECTRON_TRANSPORT	0.212145	3.79852e-05	1.02179e-05	0.345177	2.53001e-07	2.58992e-07	0.519499	5.95839e-17	1.84343e-16	0.309652	0.000758434	0.000985308
REACTOME_SIGNALING_BY_SCF_KIT	-0.230547	7.24928e-06	2.11941e-06	-0.331976	7.57308e-07	6.72094e-07	-0.0893	0.181972	0.0576644	-0.478591	6.3033e-08	3.48114e-07
REACTOME_REGULATION_OF_KIT_SIGNALING	-0.186569	0.000302421	7.32269e-05	-0.272303	5.88111e-05	3.2832e-05	0.0856343	0.200647	0.0627701	-0.301737	0.0010486	0.00130358
REACTOME_COLLAGEN_DEGRADATION	-0.290954	1.13474e-08	4.50682e-09	-0.21092	0.00201718	0.00081462	-0.307518	2.58261e-06	2.00073e-06	-0.160748	0.086129	0.0481463
REACTOME_TRANSLOCATION_OF_SLC2A4_GLUT4_TO_THE_PLASMA_MEMBRANE	-0.169743	0.00102964	0.000233717	-0.100949	0.142951	0.0378995	-0.0508976	0.447431	0.125741	-0.192731	0.0390533	0.0252747
REACTOME_REPRODUCTION	-0.15119	0.00351038	0.000757013	-0.0896565	0.193491	0.0495043	-0.280601	1.93988e-05	1.33723e-05	-0.273684	0.00308048	0.00320288
REACTOME_DEGRADATION_OF_THE_EXTRACELLULAR_MATRIX	-0.212096	3.81466e-05	1.02591e-05	-0.158805	0.0207079	0.00665741	-0.155742	0.0194186	0.00795857	-0.127211	0.175485	0.0843576
REACTOME_EXTRACELLULAR_MATRIX_ORGANIZATION	-0.226242	1.08147e-05	3.10023e-06	-0.187956	0.00605099	0.00218969	-0.111064	0.0965489	0.0329497	-0.14246	0.128817	0.0662546
REACTOME_COLLAGEN_FORMATION	-0.256978	5.23316e-07	1.73441e-07	-0.186858	0.00635891	0.00228749	-0.126861	0.0574329	0.0208891	-0.164276	0.0793699	0.045194
REACTOME_ACYL_CHAIN_REMODELLING_OF_PC	-0.361496	6.78048e-13	3.82227e-13	-0.335819	5.53262e-07	5.10333e-07	0.15652	0.0188125	0.00773426	-0.256895	0.0055804	0.00524948
REACTOME_ACYL_CHAIN_REMODELLING_OF_PS	-0.217247	2.4336e-05	6.67746e-06	-0.28713	2.17901e-05	1.36239e-05	0.0447819	0.503927	0.138726	-0.386303	2.00683e-05	4.6874e-05
REACTOME_ACYL_CHAIN_REMODELLING_OF_PE	-0.210048	4.5474e-05	1.21111e-05	-0.26891	7.32334e-05	4.00427e-05	0.179272	0.00701836	0.00316412	-0.225583	0.0153503	0.0118465
REACTOME_ACYL_CHAIN_REMODELLING_OF_PI	-0.27941	4.42375e-08	1.64276e-08	-0.347296	2.1115e-07	2.21595e-07	0.114075	0.0877914	0.0302875	-0.293088	0.00147889	0.00174339
REACTOME_ACYL_CHAIN_REMODELLING_OF_PG	-0.348113	5.21914e-12	2.76643e-12	-0.324465	1.38186e-06	1.143e-06	0.0369327	0.58157	0.156343	-0.258138	0.005347	0.00506752
REACTOME_SYNTHESIS_OF_PA	-0.324256	1.57202e-10	7.30215e-11	-0.297482	1.05317e-05	7.07848e-06	0.151483	0.0230426	0.009271	-0.235593	0.0112565	0.00921864
REACTOME_SYNTHESIS_OF_PC	0.309715	1.08797e-09	4.67844e-10	0.188229	0.00597646	0.00216584	0.306768	2.7394e-06	2.11546e-06	0.375169	3.60828e-05	7.72363e-05
REACTOME_GLYCEROPHOSPHOLIPID_BIOSYNTHESIS	0.0797991	0.124956	0.021837	-0.01044	0.879885	0.18331	0.368729	1.18186e-08	1.27996e-08	-0.0219494	0.815887	0.275354
REACTOME_SYNTHESIS_OF_PE	0.506416	1.46649e-25	2.44695e-25	0.273788	5.33797e-05	3.00914e-05	0.336445	2.34008e-07	2.11e-07	0.367593	5.31403e-05	0.00010619
REACTOME_INOSITOL_PHOSPHATE_METABOLISM	-0.338735	2.06125e-11	1.04504e-11	-0.482589	9.12326e-14	3.50234e-13	-0.0575727	0.390068	0.112046	-0.339962	0.000201437	0.000333647
REACTOME_PI_METABOLISM	0.0161956	0.755864	0.112951	-0.207178	0.00243189	0.00096502	-0.207182	0.00178169	0.0008899	-0.239956	0.00979485	0.00827063
REACTOME_PHOSPHOLIPID_METABOLISM	0.0585478	0.260644	0.0429997	-0.153149	0.0257557	0.00811061	0.237243	0.000330412	0.000187222	-0.167839	0.0729815	0.0423007
REACTOME_DAG_AND_IP3_SIGNALING	-0.0582116	0.263397	0.0434177	-0.115138	0.0945063	0.026219	0.0254372	0.704321	0.183293	-0.21212	0.0228551	0.0163326
REACTOME_MEIOSIS	-0.129223	0.012736	0.00257001	-0.0855247	0.214912	0.0542219	-0.301323	4.18293e-06	3.1482e-06	-0.334892	0.000253888	0.000403956
REACTOME_CELL_CELL_COMMUNICATION	0.106492	0.0403561	0.00760677	0.124991	0.0693303	0.0198565	0.237822	0.000319151	0.000181391	0.326886	0.000362964	0.000540844
REACTOME_SIGNALING_BY_ACTIVIN	-0.0825495	0.112431	0.0197937	-0.0490665	0.477318	0.10919	-0.0184566	0.783062	0.199693	-0.0223795	0.812345	0.274487
REACTOME_G0_AND_EARLY_G1	-0.424257	1.21496e-17	1.07574e-17	-0.421645	1.51296e-10	3.15664e-10	-0.449808	1.31957e-12	2.42406e-12	-0.408296	5.90723e-06	1.60835e-05
REACTOME_PHASE_II_CONJUGATION_OF_COMPOUNDS	0.646205	3.10481e-45	1.87525e-44	0.494955	1.67982e-14	7.3523e-14	0.655933	4.64365e-29	4.52433e-28	0.629546	4.84251e-14	1.94614e-12
REACTOME_METHYLATION	0.491922	5.28394e-24	7.70339e-24	0.505057	4.00453e-15	2.03662e-14	0.447474	1.77652e-12	3.20443e-12	0.326215	0.000373832	0.000553832
REACTOME_CYTOSOLIC_SULFONATION_OF_SMALL_MOLECULES	0.38788	9.08513e-15	6.22839e-15	0.285172	2.49246e-05	1.53341e-05	0.397821	5.95857e-10	7.79504e-10	0.118593	0.206827	0.0961492
REACTOME_GLUCURONIDATION	0.54169	1.12442e-29	2.53506e-29	0.216499	0.00151738	0.000626969	0.476432	3.76493e-14	8.23185e-14	0.551021	1.76067e-10	2.36891e-09
REACTOME_GLUTATHIONE_CONJUGATION	0.384537	1.6039e-14	1.05954e-14	0.159029	0.0205269	0.00660445	0.496142	2.20182e-15	5.83179e-15	0.3323	0.000285343	0.000443846
REACTOME_ELASTIC_FIBRE_FORMATION	-0.247069	1.45208e-06	4.55136e-07	-0.220081	0.00125919	0.000528334	-0.0651512	0.330623	0.0971989	-0.170821	0.0679582	0.0399525
REACTOME_POLO_LIKE_KINASE_MEDIATED_EVENTS	-0.435656	1.28753e-18	1.21555e-18	-0.414485	3.29436e-10	6.43668e-10	-0.489298	6.02452e-15	1.47588e-14	-0.438768	9.34558e-07	3.37431e-06
REACTOME_EUKARYOTIC_TRANSLATION_ELONGATION	-0.377716	5.01256e-14	3.13726e-14	-0.178159	0.00933532	0.00322842	-0.414153	9.76215e-11	1.40404e-10	-0.0725717	0.440849	0.17339
REACTOME_SIGNALING_BY_NOTCH	-0.471673	5.98706e-22	7.44385e-22	-0.392587	3.1839e-09	5.04059e-09	-0.367464	1.33698e-08	1.43485e-08	-0.379237	2.91935e-05	6.45469e-05
REACTOME_TELOMERE_MAINTENANCE	-0.385696	1.31804e-14	8.81029e-15	-0.282124	3.06622e-05	1.84238e-05	-0.283493	1.57726e-05	1.09675e-05	-0.322921	0.00043171	0.000620801
REACTOME_GAP_JUNCTION_TRAFFICKING_AND_REGULATION	-0.495459	2.23797e-24	3.40788e-24	-0.336816	5.09634e-07	4.75137e-07	-0.119216	0.0743175	0.0261462	-0.313238	0.00065294	0.000873277
REACTOME_METABOLISM_OF_NUCLEOTIDES	0.0492482	0.344169	0.0556136	0.0176469	0.79838	0.169202	0.0932038	0.163528	0.0524902	0.248191	0.00748502	0.00667095
REACTOME_MITOCHONDRIAL_BIOGENESIS	0.419177	3.21524e-17	2.7609e-17	0.322048	1.67131e-06	1.34677e-06	0.182865	0.00594271	0.00271741	0.0394088	0.675832	0.239403
REACTOME_TRANSPORT_OF_THE_SLBP_DEPENDANT_MATURE_MRNA	-0.355344	1.7534e-12	9.62327e-13	-0.225793	0.000929581	0.000402799	-0.476946	3.50448e-14	7.69804e-14	-0.417564	3.43586e-06	1.01876e-05
REACTOME_TRANSPORT_OF_MATURE_MRNAS_DERIVED_FROM_INTRONLESS_TRANSCRIPTS	-0.387858	9.11884e-15	6.25018e-15	-0.242965	0.000356501	0.000169096	-0.488462	6.80274e-15	1.6526e-14	-0.423021	2.47837e-06	7.76911e-06
REACTOME_ACTIVATION_OF_MATRIX_METALLOPROTEINASES	-0.351105	3.33473e-12	1.79106e-12	-0.331832	7.6622e-07	6.78922e-07	-0.141544	0.0338352	0.0130841	-0.362038	7.01583e-05	0.000136412
REACTOME_RECYCLING_OF_BILE_ACIDS_AND_SALTS	0.744401	1.05609e-66	3.57202e-64	0.597278	6.93528e-22	2.02276e-20	0.690763	3.05251e-33	5.67712e-32	0.6558	1.80523e-15	1.27459e-13
REACTOME_REMOVAL_OF_AMINOTERMINAL_PROPEPTIDES_FROM_GAMMA_CARBOXYLATED_PROTEINS	0.524793	1.2088e-27	2.24644e-27	0.340826	3.65162e-07	3.55771e-07	0.526819	1.81382e-17	5.81714e-17	0.21719	0.0197235	0.0144814
REACTOME_GAMMA_CARBOXYLATION_TRANSPORT_AND_AMINO_TERMINAL_CLEAVAGE_OF_PROTEINS	0.536669	4.64142e-29	9.78744e-29	0.347366	2.09889e-07	2.20443e-07	0.546805	6.06614e-19	2.3072e-18	0.241799	0.00922958	0.00788987
REACTOME_ZBP1_DAI_MEDIATED_INDUCTION_OF_TYPE_I_IFNS	0.174023	0.000761754	0.000175881	-0.0601262	0.38372	0.0904526	0.260235	7.81324e-05	4.91515e-05	0.19255	0.0392416	0.025377
REACTOME_DEGRADATION_OF_CYSTEINE_AND_HOMOCYSTEINE	0.615118	5.41845e-40	2.44358e-39	0.620949	5.40816e-24	3.01579e-22	0.72432	7.14078e-38	2.90083e-36	0.527951	1.3336e-09	1.25427e-08
REACTOME_SULFUR_AMINO_ACID_METABOLISM	0.625058	1.32473e-41	6.49368e-41	0.605605	1.31666e-22	4.99213e-21	0.707034	2.09469e-35	5.28166e-34	0.548594	2.19449e-10	2.78255e-09
REACTOME_HIV_LIFE_CYCLE	-0.468408	1.24698e-21	1.51522e-21	-0.209679	0.00214695	0.000862251	-0.448005	1.66054e-12	3.00611e-12	-0.329581	0.000322169	0.000490906
REACTOME_BUDDING_AND_MATURATION_OF_HIV_VIRION	-0.250844	9.89332e-07	3.16737e-07	-0.172765	0.0117489	0.003974	-0.104944	0.116477	0.0388903	-0.0137071	0.884401	0.291731
REACTOME_EARLY_PHASE_OF_HIV_LIFE_CYCLE	-0.544823	4.58727e-30	1.06283e-29	-0.424045	1.16085e-10	2.50706e-10	-0.343064	1.30341e-07	1.21953e-07	-0.378905	2.97049e-05	6.54956e-05
REACTOME_GOLGI_CISTERNAE_PERICENTRIOLAR_STACK_REORGANIZATION	-0.411792	1.28538e-16	1.0391e-16	-0.354436	1.13704e-07	1.2799e-07	-0.353856	4.87464e-08	4.84815e-08	-0.562684	5.95703e-11	9.62194e-10
REACTOME_SYNTHESIS_OF_GLYCOSYLPHOSPHATIDYLINOSITOL_GPI	0.198371	0.000119915	3.05197e-05	0.264133	9.9236e-05	5.27431e-05	0.216613	0.00107547	0.000559895	0.144469	0.123458	0.0641023
REACTOME_HIV_INFECTION	-0.494006	3.18883e-24	4.78024e-24	-0.332047	7.52947e-07	6.68744e-07	-0.388606	1.58452e-09	1.96157e-09	-0.33544	0.000247659	0.000395897
REACTOME_HOST_INTERACTIONS_OF_HIV_FACTORS	-0.493094	3.97967e-24	5.88954e-24	-0.371869	2.35014e-08	3.10324e-08	-0.30931	2.24172e-06	1.75192e-06	-0.336446	0.000236597	0.000381398
REACTOME_GLYCOSAMINOGLYCAN_METABOLISM	-0.220682	1.79241e-05	4.98589e-06	-0.197483	0.00389076	0.00146979	-0.135791	0.041855	0.0158371	-0.25117	0.00677674	0.00614592
REACTOME_POST_TRANSLATIONAL_MODIFICATION_SYNTHESIS_OF_GPI_ANCHORED_PROTEINS	-0.166199	0.00131455	0.000294689	-0.278747	3.84666e-05	2.24535e-05	0.153724	0.0210688	0.0085622	-0.190467	0.0414582	0.0265696
REACTOME_RESPIRATORY_ELECTRON_TRANSPORT_ATP_SYNTHESIS_BY_CHEMIOSMOTIC_COUPLING_AND_HEAT_PRODUCTION_BY_UNCOUPLING_PROTEINS	0.0788013	0.129758	0.0226126	0.225813	0.000928574	0.000402403	0.452132	9.79187e-13	1.83149e-12	0.292567	0.00150932	0.00177333
REACTOME_GLUCAGON_SIGNALING_IN_METABOLIC_REGULATION	0.043734	0.400944	0.0639582	-0.0773587	0.262125	0.0646736	-0.0026575	0.96838	0.235808	-0.0840218	0.37198	0.15244
REACTOME_TRIGLYCERIDE_CATABOLISM	0.0695105	0.181561	0.0307691	-0.203616	0.00289722	0.00113083	0.266846	5.03148e-05	3.26374e-05	0.0444907	0.636833	0.228748
REACTOME_INTEGRATION_OF_ENERGY_METABOLISM	0.238961	3.24298e-06	9.87894e-07	0.0805371	0.242967	0.0604755	0.47423	5.11262e-14	1.09506e-13	0.0597642	0.525777	0.19793
REACTOME_KERATAN_SULFATE_KERATIN_METABOLISM	-0.225017	1.21018e-05	3.445e-06	-0.209826	0.00213114	0.000856479	-0.000978719	0.988352	0.239506	0.0391247	0.678038	0.239997
REACTOME_HEPARAN_SULFATE_HEPARIN_HS_GAG_METABOLISM	-0.231139	6.85662e-06	2.00963e-06	-0.181989	0.00789912	0.00278008	-0.0691277	0.301896	0.0897983	-0.42183	2.66291e-06	8.23446e-06
REACTOME_GAMMA_CARBOXYLATION_HYPUSINE_FORMATION_AND_ARYLSULFATASE_ACTIVATION	0.591676	2.07239e-36	7.37835e-36	0.485391	6.25445e-14	2.45928e-13	0.644385	8.59286e-28	7.29364e-27	0.292484	0.00151422	0.00177813
REACTOME_CELL_CYCLE	-0.461658	5.54422e-21	6.42948e-21	-0.370026	2.78873e-08	3.63076e-08	-0.441109	3.9518e-12	6.7949e-12	-0.444497	6.47366e-07	2.48972e-06
REACTOME_SIGNALING_BY_EGFR_IN_CANCER	-0.00625991	0.90435	0.132206	-0.0655654	0.3421	0.0817778	0.0273573	0.683164	0.178771	-0.268783	0.00367795	0.00370776
REACTOME_PKA_ACTIVATION_IN_GLUCAGON_SIGNALLING	0.102658	0.0481682	0.00898644	-0.0154497	0.823042	0.173522	-0.127114	0.0569327	0.020733	-0.0316004	0.73743	0.255645
REACTOME_NEF_MEDIATES_DOWN_MODULATION_OF_CELL_SURFACE_RECEPTORS_BY_RECRUITING_THEM_TO_CLATHRIN_ADAPTERS	-0.37074	1.56462e-13	9.36832e-14	-0.405659	8.38383e-10	1.46441e-09	-0.0796287	0.234177	0.0719213	-0.182019	0.0515456	0.0318415
REACTOME_NEF_MEDIATED_DOWNREGULATION_OF_MHC_CLASS_I_COMPLEX_CELL_SURFACE_EXPRESSION	-0.278714	4.79275e-08	1.77407e-08	-0.422365	1.39781e-10	2.9491e-10	0.0196097	0.769878	0.196993	-0.150868	0.107521	0.057453
REACTOME_THE_ROLE_OF_NEF_IN_HIV_1_REPLICATION_AND_DISEASE_PATHOGENESIS	-0.287235	1.77088e-08	6.90093e-09	-0.344194	2.74994e-07	2.77927e-07	-0.12658	0.0579926	0.0210634	-0.111625	0.234957	0.106578
REACTOME_COLLAGEN_BIOSYNTHESIS_AND_MODIFYING_ENZYMES	-0.222895	1.46813e-05	4.13548e-06	-0.141928	0.0389461	0.011788	-0.131334	0.0491171	0.018242	-0.139008	0.138443	0.0700207
REACTOME_MTOR_SIGNALLING	0.199741	0.000107329	2.74848e-05	0.158332	0.021095	0.00677033	0.058268	0.384359	0.110649	0.0829486	0.378141	0.154327
REACTOME_REGULATION_OF_CHOLESTEROL_BIOSYNTHESIS_BY_SREBP_SREBF	0.407473	2.84561e-16	2.23635e-16	0.196976	0.00398538	0.00150259	0.0969712	0.147091	0.0477746	0.152202	0.104412	0.0561104
REACTOME_SYNTHESIS_OF_PIPS_AT_THE_PLASMA_MEMBRANE	0.0289858	0.577843	0.0888194	-0.110841	0.107552	0.0294679	-0.0534298	0.42513	0.120488	-0.0651302	0.489221	0.187617
REACTOME_SYNTHESIS_OF_PIPS_AT_THE_GOLGI_MEMBRANE	0.279208	4.528e-08	1.67928e-08	0.210827	0.00202661	0.000818099	0.119564	0.0734694	0.02588	-0.0848504	0.367266	0.151005
REACTOME_SYNTHESIS_OF_PIPS_AT_THE_EARLY_ENDOSOME_MEMBRANE	0.384658	1.57142e-14	1.03947e-14	0.280583	3.4017e-05	2.01775e-05	-0.128739	0.0538102	0.0197495	0.188364	0.0438008	0.0278069
REACTOME_SYNTHESIS_OF_PIPS_AT_THE_LATE_ENDOSOME_MEMBRANE	0.170892	0.000950249	0.000216691	0.189631	0.00560698	0.0020466	0.15979	0.0164429	0.00684375	-0.14961	0.110521	0.0587342
REACTOME_SPHINGOLIPID_DE_NOVO_BIOSYNTHESIS	-0.266616	1.86094e-07	6.43462e-08	-0.366053	4.0185e-08	5.04869e-08	-0.233626	0.000409478	0.000228989	-0.0924615	0.325699	0.137924
REACTOME_GLYCOSPHINGOLIPID_METABOLISM	0.286438	1.94658e-08	7.54707e-09	0.280541	3.41121e-05	2.02269e-05	0.11164	0.0948211	0.032424	0.187997	0.0442207	0.0280262
REACTOME_MYD88_INDEPENDENT_TLR4_CASCADE	0.0112281	0.829342	0.122585	-0.180452	0.00844984	0.00295304	0.0528461	0.430213	0.121693	-0.108686	0.24759	0.111173
REACTOME_MTORC1_MEDIATED_SIGNALLING	-0.137663	0.00792404	0.0016377	-0.125261	0.0687258	0.0197035	-0.250087	0.000150147	9.02737e-05	-0.0125707	0.893926	0.29395
REACTOME_THE_ACTIVATION_OF_ARYLSULFATASES	0.421388	2.10944e-17	1.84069e-17	0.483581	7.98527e-14	3.09456e-13	0.466879	1.39793e-13	2.83943e-13	0.30919	0.000773091	0.00100049
REACTOME_SIGNALING_BY_NTRKS	-0.207066	5.85563e-05	1.53912e-05	-0.203453	0.00292034	0.00113893	-0.148823	0.0255916	0.0101657	-0.282135	0.00225195	0.00246398
REACTOME_COMPLEMENT_CASCADE	0.490039	8.3136e-24	1.1985e-23	0.221658	0.00115888	0.000490756	0.396997	6.51107e-10	8.47712e-10	0.290413	0.00164135	0.00190096
REACTOME_INITIAL_TRIGGERING_OF_COMPLEMENT	0.173993	0.000763407	0.000176243	0.060863	0.377908	0.0892558	0.123807	0.0637524	0.0228404	0.222466	0.0168648	0.0127447
REACTOME_CREATION_OF_C4_AND_C2_ACTIVATORS	0.205427	6.71866e-05	1.75582e-05	0.120008	0.0812779	0.0229233	0.113676	0.0889133	0.0306251	0.207082	0.02638	0.0183405
REACTOME_SIGNALLING_TO_RAS	-0.540119	1.75661e-29	3.88325e-29	-0.47334	3.09609e-13	1.10837e-12	-0.279505	2.09684e-05	1.44004e-05	-0.322739	0.000435126	0.000624654
REACTOME_HIV_TRANSCRIPTION_INITIATION	-0.224498	1.26895e-05	3.60242e-06	0.067852	0.325493	0.0782888	-0.319379	9.94368e-07	8.11389e-07	0.0029671	0.974894	0.312261
REACTOME_HIV_TRANSCRIPTION_ELONGATION	-0.363175	5.21337e-13	2.96882e-13	-0.108997	0.113569	0.0309407	-0.294992	6.77012e-06	4.94968e-06	-0.286467	0.00191065	0.0021528
REACTOME_TRANSCRIPTION_OF_THE_HIV_GENOME	-0.284837	2.35148e-08	9.01147e-09	0.0273527	0.69212	0.150062	-0.364579	1.76783e-08	1.86096e-08	-0.135583	0.148524	0.0738323
REACTOME_ABORTIVE_ELONGATION_OF_HIV_1_TRANSCRIPT_IN_THE_ABSENCE_OF_TAT	-0.420307	2.59339e-17	2.24706e-17	-0.241409	0.000389952	0.000183545	-0.236595	0.000343442	0.000193925	-0.267094	0.00390675	0.00390139
REACTOME_HIV_ELONGATION_ARREST_AND_RECOVERY	-0.413217	9.86434e-17	8.08215e-17	-0.180958	0.00826495	0.00289524	-0.193162	0.00362889	0.00172269	-0.238256	0.0103433	0.00863318
REACTOME_TRAFFICKING_AND_PROCESSING_OF_ENDOSOMAL_TLR	-0.272556	9.63916e-08	3.45211e-08	-0.21973	0.00128261	0.000537392	-0.107587	0.107509	0.0362368	-0.153496	0.101463	0.0548226
REACTOME_TOLL_LIKE_RECEPTOR_9_TLR9_CASCADE	0.125919	0.0152302	0.00304154	-0.116106	0.0917489	0.025541	0.0917773	0.170098	0.0543486	-0.0598707	0.525038	0.197726
REACTOME_TOLL_LIKE_RECEPTOR_TLR1_TLR2_CASCADE	0.0684585	0.188275	0.0318044	-0.153697	0.0252243	0.00795923	0.022254	0.739895	0.190785	-0.0338415	0.719559	0.251004
REACTOME_INNATE_IMMUNE_SYSTEM	-0.170351	0.000986933	0.000224524	-0.261828	0.000114673	6.00417e-05	-0.0331885	0.620465	0.165073	-0.149839	0.109971	0.0585003
REACTOME_INFLUENZA_INFECTION	-0.558107	9.20535e-32	2.47105e-31	-0.329129	9.53015e-07	8.21996e-07	-0.569761	9.15778e-21	4.30602e-20	-0.309289	0.000769938	0.000997234
REACTOME_EXPORT_OF_VIRAL_RIBONUCLEOPROTEINS_FROM_NUCLEUS	-0.325423	1.33979e-10	6.27358e-11	-0.206452	0.00252084	0.000997044	-0.475098	4.53279e-14	9.77723e-14	-0.379335	2.90428e-05	6.42665e-05
REACTOME_NS1_MEDIATED_EFFECTS_ON_HOST_PATHWAYS	-0.352366	2.75692e-12	1.48823e-12	-0.215264	0.00161712	0.000664985	-0.437512	6.16305e-12	1.02434e-11	-0.416156	3.73471e-06	1.09111e-05
REACTOME_VIRAL_MESSENGER_RNA_SYNTHESIS	-0.451583	4.83859e-20	5.13027e-20	-0.2342	0.000586514	0.000265807	-0.425178	2.7211e-11	4.15693e-11	-0.342925	0.000175631	0.000297022
REACTOME_NOD1_2_SIGNALING_PATHWAY	-0.220259	1.86174e-05	5.16493e-06	-0.320767	1.84725e-06	1.47262e-06	-0.138979	0.0372332	0.0142589	-0.268767	0.00368003	0.00370954
REACTOME_NUCLEOTIDE_BINDING_DOMAIN_LEUCINE_RICH_REPEAT_CONTAINING_RECEPTOR_NLR_SIGNALING_PATHWAYS	-0.249287	1.15977e-06	3.68222e-07	-0.238094	0.00047118	0.000217859	-0.197655	0.00290379	0.00140019	-0.251742	0.00664772	0.00604829
REACTOME_TOLL_LIKE_RECEPTOR_CASCADES	-0.0594187	0.253607	0.041928	-0.191567	0.00513038	0.00189023	-0.0122514	0.854991	0.214108	-0.107163	0.254317	0.113585
REACTOME_TICAM1_RIP1_MEDIATED_IKK_COMPLEX_RECRUITMENT	-0.00231274	0.964588	0.139781	-0.0934136	0.175403	0.0454449	0.0582817	0.384248	0.110622	0.154147	0.100004	0.0541804
REACTOME_DDX58_IFIH1_MEDIATED_INDUCTION_OF_INTERFERON_ALPHA_BETA	0.102461	0.0486007	0.00906206	0.0142085	0.837052	0.175956	0.309173	2.26617e-06	1.76974e-06	0.148264	0.1138	0.0601185
REACTOME_PROLONGED_ERK_ACTIVATION_EVENTS	-0.00396878	0.939271	0.136614	-0.126938	0.0650688	0.0187711	-0.075885	0.256975	0.0780189	-0.406442	6.57109e-06	1.76654e-05
REACTOME_ADENYLATE_CYCLASE_INHIBITORY_PATHWAY	0.218718	2.13625e-05	5.8887e-06	0.104602	0.128965	0.0346342	0.110094	0.0995128	0.0338467	0.121217	0.196887	0.0924695
REACTOME_REGULATION_OF_GLUCOKINASE_BY_GLUCOKINASE_REGULATORY_PROTEIN	-0.202754	8.38724e-05	2.17275e-05	-0.106596	0.121791	0.0329264	-0.337673	2.10143e-07	1.90902e-07	-0.28992	0.00167302	0.0019313
REACTOME_SIGNALING_BY_TGF_BETA_RECEPTOR_COMPLEX	-0.22868	8.63057e-06	2.50398e-06	-0.199606	0.00351658	0.00134347	-0.281044	1.87956e-05	1.29752e-05	-0.119343	0.203951	0.0950923
REACTOME_P38MAPK_EVENTS	-0.592591	1.52094e-36	5.46279e-36	-0.554025	1.87485e-18	1.91673e-17	-0.301885	4.00552e-06	3.02316e-06	-0.427393	1.89978e-06	6.23465e-06
REACTOME_TELOMERE_EXTENSION_BY_TELOMERASE	-0.26709	1.76686e-07	6.12128e-08	-0.282104	3.07026e-05	1.84452e-05	-0.218474	0.00097102	0.000509559	-0.290938	0.00160826	0.00186931
REACTOME_APC_C_CDC20_MEDIATED_DEGRADATION_OF_CYCLIN_B	-0.547748	1.96915e-30	4.72358e-30	-0.52241	3.04546e-16	2.05588e-15	-0.533217	6.26299e-18	2.07874e-17	-0.459593	2.38108e-07	1.06536e-06
REACTOME_APC_C_MEDIATED_DEGRADATION_OF_CELL_CYCLE_PROTEINS	-0.481366	6.47054e-23	8.58246e-23	-0.422109	1.43774e-10	3.02159e-10	-0.355241	4.2849e-08	4.29226e-08	-0.423053	2.47365e-06	7.75704e-06
REACTOME_APC_C_CDH1_MEDIATED_DEGRADATION_OF_CDC20_AND_OTHER_APC_C_CDH1_TARGETED_PROTEINS_IN_LATE_MITOSIS_EARLY_G1	-0.44191	3.62309e-19	3.61667e-19	-0.424247	1.1352e-10	2.45796e-10	-0.237897	0.000317723	0.000180649	-0.328133	0.000343531	0.000517334
REACTOME_GLUTATHIONE_SYNTHESIS_AND_RECYCLING	0.0695818	0.181112	0.0306996	-0.107072	0.120127	0.0325269	0.107021	0.109382	0.0367945	-0.00643135	0.945614	0.30575
REACTOME_POLYMERASE_SWITCHING_ON_THE_C_STRAND_OF_THE_TELOMERE	-0.274323	7.90228e-08	2.86238e-08	-0.179537	0.00879399	0.00306033	-0.154833	0.0201475	0.00822642	-0.167973	0.0727493	0.0421936
REACTOME_PROCESSIVE_SYNTHESIS_ON_THE_C_STRAND_OF_THE_TELOMERE	-0.296921	5.4822e-09	2.22693e-09	-0.173461	0.0114091	0.00386983	-0.203988	0.00210381	0.00103665	-0.324543	0.000402262	0.000587196
REACTOME_TELOMERE_C_STRAND_LAGGING_STRAND_SYNTHESIS	-0.31616	4.67543e-10	2.09111e-10	-0.205981	0.00258019	0.00101838	-0.236224	0.000351112	0.000198033	-0.303299	0.000984341	0.00123501
REACTOME_TELOMERE_C_STRAND_SYNTHESIS_INITIATION	-0.0739379	0.155234	0.0266549	-0.0245301	0.722511	0.155626	-0.0730089	0.275498	0.0828712	-0.0459427	0.625864	0.225697
REACTOME_PLASMA_LIPOPROTEIN_ASSEMBLY_REMODELING_AND_CLEARANCE	0.478952	1.13357e-22	1.49034e-22	0.177337	0.00967205	0.00333192	0.535056	4.59481e-18	1.56746e-17	0.0341138	0.717398	0.250439
REACTOME_ASSEMBLY_OF_THE_HIV_VIRION	-0.0639414	0.219184	0.0366188	0.0312999	0.65044	0.142311	-0.264456	5.90723e-05	3.78675e-05	-0.0230463	0.806861	0.27314
REACTOME_INTERACTIONS_OF_VPR_WITH_HOST_CELLULAR_PROTEINS	-0.368922	2.09543e-13	1.23925e-13	-0.203087	0.00297291	0.00115731	-0.43994	4.56822e-12	7.76208e-12	-0.366421	5.63714e-05	0.000112057
REACTOME_ACTIVATION_OF_ATR_IN_RESPONSE_TO_REPLICATION_STRESS	-0.385762	1.30335e-14	8.71989e-15	-0.322693	1.58882e-06	1.28978e-06	-0.376259	5.60877e-09	6.357e-09	-0.404268	7.43897e-06	1.96916e-05
REACTOME_CONVERSION_FROM_APC_C_CDC20_TO_APC_C_CDH1_IN_LATE_ANAPHASE	-0.519635	4.78836e-27	8.61472e-27	-0.555133	1.55298e-18	1.6256e-17	-0.504544	6.20388e-16	1.77411e-15	-0.409582	5.48452e-06	1.51004e-05
REACTOME_PHOSPHORYLATION_OF_THE_APC_C	-0.535913	5.73287e-29	1.19444e-28	-0.507129	2.96672e-15	1.58014e-14	-0.475181	4.48103e-14	9.67436e-14	-0.438251	9.65717e-07	3.47324e-06
REACTOME_UNWINDING_OF_DNA	-0.377686	5.03778e-14	3.15246e-14	-0.361163	6.25763e-08	7.45836e-08	-0.43939	4.89017e-12	8.2582e-12	-0.414767	4.05331e-06	1.16595e-05
REACTOME_INTERACTIONS_OF_REV_WITH_HOST_CELLULAR_PROTEINS	-0.382179	2.38516e-14	1.53298e-14	-0.258792	0.000138456	7.1173e-05	-0.507313	4.0551e-16	1.17666e-15	-0.400097	9.41484e-06	2.42294e-05
REACTOME_RETROGRADE_NEUROTROPHIN_SIGNALLING	-0.420645	2.43117e-17	2.11148e-17	-0.15601	0.0230838	0.00734691	-0.2914	8.85188e-06	6.35916e-06	-0.134766	0.151008	0.0747514
REACTOME_SIGNALING_BY_EGFR	-0.101099	0.051688	0.00960321	-0.177676	0.00953169	0.00328888	-0.113163	0.0903736	0.0310629	-0.310236	0.000740257	0.000966332
REACTOME_CHONDROITIN_SULFATE_DERMATAN_SULFATE_METABOLISM	-0.217182	2.44758e-05	6.71437e-06	-0.196642	0.00404873	0.00152448	-0.0505758	0.450312	0.126413	-0.230617	0.0131531	0.0104736
REACTOME_APC_CDC20_MEDIATED_DEGRADATION_OF_NEK2A	-0.532955	1.30421e-28	2.62572e-28	-0.503424	5.06533e-15	2.50129e-14	-0.513181	1.62596e-16	4.88171e-16	-0.425653	2.11277e-06	6.81335e-06
REACTOME_SRP_DEPENDENT_COTRANSLATIONAL_PROTEIN_TARGETING_TO_MEMBRANE	-0.390312	5.98394e-15	4.18731e-15	-0.307255	5.16461e-06	3.68072e-06	-0.555934	1.18976e-19	4.98538e-19	-0.179076	0.0555049	0.0338682
REACTOME_DARPP_32_EVENTS	-0.123238	0.0175594	0.00347347	-0.147348	0.0319964	0.00987194	0.0187395	0.779822	0.199031	-0.101059	0.282531	0.123483
REACTOME_GAB1_SIGNALOSOME	-0.0904515	0.0818753	0.0147538	-0.284279	2.64909e-05	1.61876e-05	0.0900169	0.178475	0.0566935	-0.256425	0.00567091	0.00531931
REACTOME_SHC1_EVENTS_IN_EGFR_SIGNALING	-0.193052	0.000183188	4.54905e-05	-0.257333	0.000151451	7.71446e-05	-0.154779	0.0201917	0.00824262	-0.203665	0.0290257	0.0198312
REACTOME_NUCLEAR_IMPORT_OF_REV_PROTEIN	-0.359473	9.28762e-13	5.18782e-13	-0.247209	0.000278286	0.000134455	-0.48926	6.05784e-15	1.4835e-14	-0.373693	3.89384e-05	8.22745e-05
REACTOME_EXTENSION_OF_TELOMERES	-0.353953	2.16752e-12	1.18086e-12	-0.279219	3.72725e-05	2.18499e-05	-0.2848	1.43531e-05	1.00146e-05	-0.347289	0.000143164	0.000251204
REACTOME_RIP_MEDIATED_NFKB_ACTIVATION_VIA_ZBP1	0.281476	3.48342e-08	1.30897e-08	0.0293168	0.671254	0.146199	0.239064	0.000296211	0.000169403	0.185471	0.0472018	0.0295774
REACTOME_SEROTONIN_NEUROTRANSMITTER_RELEASE_CYCLE	-0.194486	0.000163593	4.08132e-05	-0.095488	0.165969	0.0432866	-0.0165324	0.805202	0.204186	-0.0943159	0.316047	0.134774
REACTOME_NOREPINEPHRINE_NEUROTRANSMITTER_RELEASE_CYCLE	0.334443	3.80606e-11	1.88664e-11	0.345672	2.42556e-07	2.49827e-07	0.560194	5.4684e-20	2.36113e-19	0.0485468	0.606397	0.220223
REACTOME_EGFR_DOWNREGULATION	-0.0887916	0.0876642	0.0157102	-0.0795635	0.248729	0.0617458	-0.124646	0.0619626	0.0222855	-0.172435	0.0653598	0.0387194
REACTOME_STING_MEDIATED_INDUCTION_OF_HOST_IMMUNE_RESPONSES	-0.16747	0.00120496	0.000271326	-0.154906	0.0240856	0.00763397	0.0864997	0.196117	0.0615437	0.0846847	0.368206	0.151291
REACTOME_CYTOSOLIC_SENSORS_OF_PATHOGEN_ASSOCIATED_DNA	0.00978912	0.850939	0.125377	0.000464127	0.99464	0.202379	0.060511	0.366294	0.10619	0.16581	0.0765649	0.0439363
REACTOME_SIGNALING_BY_CYTOSOLIC_FGFR1_FUSION_MUTANTS	0.247677	1.36556e-06	4.29307e-07	0.144046	0.036092	0.010998	-0.223212	0.000745772	0.000399592	-0.085825	0.361769	0.149318
REACTOME_FGFR1_MUTANT_RECEPTOR_ACTIVATION	0.211316	4.07971e-05	1.09317e-05	0.230599	0.000715828	0.000318021	-0.131048	0.049617	0.0184043	0.0727847	0.439505	0.172989
REACTOME_FGFR2_MUTANT_RECEPTOR_ACTIVATION	-0.500792	6.01331e-25	9.50412e-25	-0.398317	1.78662e-09	2.96682e-09	-0.217892	0.00100261	0.000524853	-0.0740394	0.431638	0.170628
REACTOME_ORGANELLE_BIOGENESIS_AND_MAINTENANCE	-0.137491	0.00800304	0.00165316	0.155409	0.0236247	0.0075022	-0.224564	0.000690966	0.000372249	-0.125368	0.181874	0.0867985
REACTOME_SYNTHESIS_OF_PYROPHOSPHATES_IN_THE_CYTOSOL	0.11592	0.0255642	0.00493639	-0.24618	0.000295626	0.000142245	-0.0502971	0.452815	0.126996	-0.0705042	0.45401	0.177312
REACTOME_SYNTHESIS_OF_IP2_IP_AND_INS_IN_THE_CYTOSOL	-0.321683	2.23059e-10	1.02018e-10	-0.28592	2.36801e-05	1.46615e-05	-0.10519	0.115619	0.0386384	-0.22041	0.017933	0.0133766
REACTOME_SYNTHESIS_OF_IP3_AND_IP4_IN_THE_CYTOSOL	-0.277951	5.23104e-08	1.93019e-08	-0.360092	6.88838e-08	8.10988e-08	0.173092	0.00927954	0.00408569	-0.274232	0.00301937	0.00314998
REACTOME_REGULATION_OF_BETA_CELL_DEVELOPMENT	0.329619	7.49933e-11	3.60312e-11	0.316178	2.63409e-06	2.01943e-06	0.286891	1.23312e-05	8.67966e-06	0.121777	0.194809	0.091691
REACTOME_DOWNSTREAM_SIGNAL_TRANSDUCTION	-0.1727	0.000836773	0.000192243	-0.229535	0.000758814	0.000335326	0.0175374	0.793617	0.201841	-0.285386	0.00199112	0.00222542
REACTOME_SIGNALING_BY_PDGF	-0.187366	0.000284585	6.91594e-05	-0.163581	0.0171364	0.00560434	-0.129269	0.0528219	0.019435	-0.0676791	0.472342	0.182724
REACTOME_SCF_SKP2_MEDIATED_DEGRADATION_OF_P27_P21	-0.25699	5.22675e-07	1.7324e-07	-0.219083	0.0013268	0.000554431	-0.0654868	0.328134	0.0965618	-0.22709	0.0146613	0.0114252
REACTOME_SIGNALLING_TO_ERKS	-0.453479	3.23594e-20	3.48945e-20	-0.408574	6.17701e-10	1.10466e-09	-0.262185	6.87056e-05	4.35347e-05	-0.422354	2.58009e-06	8.02718e-06
REACTOME_CELLULAR_HEXOSE_TRANSPORT	0.310274	1.01199e-09	4.36602e-10	0.130509	0.057812	0.0168863	0.317498	1.16011e-06	9.3999e-07	0.0881213	0.349018	0.145357
REACTOME_METABOLISM_OF_PORPHYRINS	0.550146	9.78273e-31	2.43295e-30	0.384659	6.95483e-09	1.03168e-08	0.561662	4.17241e-20	1.83255e-19	0.505737	8.15827e-09	5.90393e-08
REACTOME_HEME_BIOSYNTHESIS	0.517939	7.48985e-27	1.32857e-26	0.425005	1.04355e-10	2.28041e-10	0.577777	1.95789e-21	9.76303e-21	0.500406	1.23627e-08	8.60117e-08
REACTOME_HEME_DEGRADATION	0.533352	1.16871e-28	2.36277e-28	0.288728	1.9513e-05	1.23466e-05	0.453625	8.0746e-13	1.52427e-12	0.490231	2.68073e-08	1.65767e-07
REACTOME_SIGNALING_BY_FGFR	-0.398127	1.52799e-15	1.13913e-15	-0.223246	0.00106528	0.000455338	-0.303006	3.67331e-06	2.78711e-06	-0.289285	0.00171462	0.00197085
REACTOME_GAP_JUNCTION_ASSEMBLY	-0.400587	9.86753e-16	7.49705e-16	-0.249779	0.000239025	0.000116661	-0.0707475	0.290682	0.0868744	-0.256047	0.00574487	0.00537608
REACTOME_TRANSPORT_OF_CONNEXONS_TO_THE_PLASMA_MEMBRANE	-0.48702	1.70967e-23	2.40111e-23	-0.304756	6.212e-06	4.36534e-06	-0.382858	2.8727e-09	3.39653e-09	-0.286826	0.00188459	0.00212902
REACTOME_GAP_JUNCTION_DEGRADATION	-0.400502	1.0018e-15	7.6066e-16	-0.230559	0.000717415	0.000318655	-0.300264	4.53729e-06	3.39588e-06	-0.163412	0.0809849	0.0459094
REACTOME_PRE_NOTCH_PROCESSING_IN_GOLGI	0.020177	0.698486	0.105279	-0.174582	0.0108804	0.00370659	0.285596	1.35486e-05	9.48429e-06	0.0592039	0.529672	0.199007
REACTOME_PRE_NOTCH_EXPRESSION_AND_PROCESSING	-0.12284	0.0179308	0.00354159	-0.192173	0.00498888	0.00184323	-0.162337	0.0147815	0.00620668	-0.0300932	0.749529	0.258754
REACTOME_CHOLESTEROL_BIOSYNTHESIS	0.194521	0.000163133	4.07066e-05	-0.0173094	0.802157	0.169867	0.0398425	0.552148	0.149616	0.0620645	0.509939	0.193509
REACTOME_SNRNP_ASSEMBLY	-0.456863	1.56866e-20	1.74282e-20	-0.241157	0.00039565	0.000185985	-0.470898	8.08946e-14	1.68045e-13	-0.336127	0.00024006	0.000385963
REACTOME_SYNTHESIS_OF_BILE_ACIDS_AND_BILE_SALTS	0.714595	3.1501e-59	8.87881e-58	0.562253	4.55412e-19	5.51604e-18	0.713783	2.39651e-36	7.00955e-35	0.626342	7.08277e-14	2.61329e-12
REACTOME_ANDROGEN_BIOSYNTHESIS	0.485145	2.66521e-23	3.6496e-23	0.41268	3.9964e-10	7.62649e-10	0.422866	3.57075e-11	5.35628e-11	0.255187	0.00591602	0.00550645
REACTOME_SYNTHESIS_OF_BILE_ACIDS_AND_BILE_SALTS_VIA_7ALPHA_HYDROXYCHOLESTEROL	0.697811	1.99097e-55	2.92785e-54	0.590813	2.43727e-21	4.98341e-20	0.697577	3.94638e-34	9.01775e-33	0.64643	6.05873e-15	3.05794e-13
REACTOME_P75NTR_SIGNALS_VIA_NF_KB	-0.113953	0.0281891	0.00540344	-0.203226	0.00295285	0.0011503	-0.266205	5.2537e-05	3.39696e-05	-0.0447393	0.634949	0.228226
REACTOME_NRAGE_SIGNALS_DEATH_THROUGH_JNK	-0.198925	0.000114665	2.92583e-05	-0.184837	0.00696208	0.00248009	-0.0226891	0.734998	0.189762	-0.346618	0.000147762	0.000257802
REACTOME_REGULATED_PROTEOLYSIS_OF_P75NTR	-0.03222	0.536136	0.0830357	0.0351735	0.610567	0.134763	0.148977	0.0254379	0.0101124	-0.000205172	0.998264	0.31737
REACTOME_P75_NTR_RECEPTOR_MEDIATED_SIGNALLING	-0.311654	8.45684e-10	3.68769e-10	-0.256996	0.000154611	7.85803e-05	-0.216285	0.00109489	0.000569172	-0.384141	2.25275e-05	5.16818e-05
REACTOME_SYNTHESIS_OF_BILE_ACIDS_AND_BILE_SALTS_VIA_24_HYDROXYCHOLESTEROL	0.635648	2.18616e-43	1.18359e-42	0.538192	2.5646e-17	2.12954e-16	0.643161	1.16208e-27	9.66285e-27	0.618171	1.83185e-13	5.67842e-12
REACTOME_SYNTHESIS_OF_BILE_ACIDS_AND_BILE_SALTS_VIA_27_HYDROXYCHOLESTEROL	0.652069	2.71633e-46	1.76681e-45	0.5168	7.11798e-16	4.3505e-15	0.547609	5.26555e-19	2.01977e-18	0.496295	1.6953e-08	1.13437e-07
REACTOME_BILE_ACID_AND_BILE_SALT_METABOLISM	0.733204	8.90916e-64	5.65616e-62	0.577851	2.78825e-20	4.2887e-19	0.716609	9.48634e-37	3.24423e-35	0.672628	1.83691e-16	2.13257e-14
REACTOME_SIGNALING_BY_VEGF	-0.274148	8.05975e-08	2.9164e-08	-0.307374	5.11916e-06	3.65219e-06	-0.135616	0.0421227	0.0159273	-0.274705	0.00296749	0.00310479
REACTOME_DEGRADATION_OF_BETA_CATENIN_BY_THE_DESTRUCTION_COMPLEX	-0.169681	0.00103411	0.000234677	-0.101994	0.138836	0.0369476	-0.0240555	0.719688	0.186546	0.0796422	0.397507	0.160276
REACTOME_RHO_GTPASE_EFFECTORS	-0.544439	5.12195e-30	1.1785e-29	-0.487256	4.85578e-14	1.93412e-13	-0.549801	3.5736e-19	1.40374e-18	-0.491193	2.49413e-08	1.56476e-07
REACTOME_SIGNALING_BY_WNT	-0.270008	1.28069e-07	4.49549e-08	-0.105252	0.126591	0.0340717	-0.292692	8.04157e-06	5.81598e-06	-0.110694	0.238909	0.108022
REACTOME_METABOLISM_OF_STEROID_HORMONES	0.457847	1.26906e-20	1.4227e-20	0.388438	4.80474e-09	7.34971e-09	0.615902	6.89106e-25	4.34388e-24	0.408245	5.9247e-06	1.61237e-05
REACTOME_BETA_CATENIN_PHOSPHORYLATION_CASCADE	0.221038	1.73599e-05	4.83946e-06	0.0780546	0.257845	0.063742	0.192283	0.0037886	0.00179242	0.168284	0.0722121	0.0419453
REACTOME_GRB2_EVENTS_IN_ERBB2_SIGNALING	0.0013688	0.979037	0.141579	-0.132444	0.0541668	0.0159216	-0.0448699	0.503089	0.138537	-0.124216	0.185954	0.088342
REACTOME_PI3K_EVENTS_IN_ERBB2_SIGNALING	0.306642	1.61591e-09	6.86648e-10	0.173361	0.0114574	0.00388468	0.153377	0.0213651	0.00866951	0.0580163	0.537975	0.201288
REACTOME_COBALAMIN_CBL_VITAMIN_B12_TRANSPORT_AND_METABOLISM	0.0403454	0.438458	0.0693556	-0.269466	7.0662e-05	3.87761e-05	0.245922	0.000194797	0.000115116	0.0568326	0.546315	0.20356
REACTOME_METABOLISM_OF_FOLATE_AND_PTERINES	0.259406	4.04898e-07	1.35927e-07	0.177157	0.00974701	0.00335485	0.269061	4.33043e-05	2.83779e-05	0.298643	0.00118726	0.00144876
REACTOME_BIOTIN_TRANSPORT_AND_METABOLISM	0.604305	2.65024e-38	1.03033e-37	0.55946	7.39488e-19	8.44899e-18	0.676522	1.83707e-31	2.35888e-30	0.373642	3.90413e-05	8.24537e-05
REACTOME_VITAMIN_D_CALCIFEROL_METABOLISM	-0.354518	1.98887e-12	1.08698e-12	-0.317029	2.46747e-06	1.90618e-06	-0.213651	0.00126314	0.000648403	-0.273419	0.00311033	0.00322859
REACTOME_NICOTINATE_METABOLISM	0.471109	6.79998e-22	8.40768e-22	0.32306	1.54365e-06	1.25821e-06	-0.0239786	0.720547	0.186727	0.296931	0.00127101	0.00153457
REACTOME_METABOLISM_OF_WATER_SOLUBLE_VITAMINS_AND_COFACTORS	0.493386	3.70751e-24	5.511e-24	0.281391	3.22171e-05	1.92384e-05	0.41279	1.13961e-10	1.62181e-10	0.302625	0.00101164	0.00126429
REACTOME_METABOLISM_OF_VITAMINS_AND_COFACTORS	0.475583	2.46119e-22	3.16002e-22	0.223381	0.00105763	0.000452414	0.443076	3.09202e-12	5.40663e-12	0.225409	0.0154314	0.0118956
REACTOME_A_TETRASACCHARIDE_LINKER_SEQUENCE_IS_REQUIRED_FOR_GAG_SYNTHESIS	-0.279383	4.43756e-08	1.6476e-08	-0.269858	6.8899e-05	3.79024e-05	-0.0787348	0.239487	0.0733541	-0.408134	5.96252e-06	1.62105e-05
REACTOME_NICOTINAMIDE_SALVAGING	0.462741	4.37426e-21	5.11637e-21	0.348389	1.92258e-07	2.04128e-07	-0.0269606	0.687515	0.179705	0.211647	0.0231681	0.0165123
REACTOME_SIGNALING_BY_NOTCH1	-0.290365	1.21825e-08	4.82487e-09	-0.225551	0.000941748	0.000407568	-0.30997	2.12724e-06	1.6682e-06	-0.233888	0.0118774	0.00963566
REACTOME_SIGNALING_BY_NOTCH2	-0.270134	1.26295e-07	4.43807e-08	-0.22799	0.000825481	0.000361817	-0.287569	1.17364e-05	8.28773e-06	-0.277957	0.00263238	0.00280777
REACTOME_AKT_PHOSPHORYLATES_TARGETS_IN_THE_CYTOSOL	0.21585	2.75215e-05	7.51444e-06	0.231435	0.000683662	0.000305093	0.432072	1.19533e-11	1.90867e-11	0.27568	0.00286322	0.00301318
REACTOME_NUCLEAR_EVENTS_KINASE_AND_TRANSCRIPTION_FACTOR_ACTIVATION	-0.0869799	0.094353	0.0168023	-0.191138	0.00523271	0.00192405	-0.0741704	0.267911	0.0808947	-0.134597	0.151528	0.0749428
REACTOME_ERK_MAPK_TARGETS	0.0685898	0.187428	0.031674	-0.0634916	0.357617	0.0850405	0.0940045	0.159924	0.0514636	-0.165799	0.0765862	0.0439459
REACTOME_IMMUNOREGULATORY_INTERACTIONS_BETWEEN_A_LYMPHOID_AND_A_NON_LYMPHOID_CELL	-0.28699	1.82332e-08	7.09447e-09	-0.302013	7.59283e-06	5.24077e-06	-0.125336	0.0605221	0.0218448	-0.16323	0.0813275	0.0460603
REACTOME_VITAMIN_B5_PANTOTHENATE_METABOLISM	0.120117	0.0206576	0.00404465	-0.0972104	0.158428	0.0415406	-0.0963375	0.149764	0.048541	-0.0782652	0.405743	0.162778
REACTOME_NEGATIVE_REGULATION_OF_THE_PI3K_AKT_NETWORK	-0.0682714	0.189488	0.0319907	-0.239041	0.000446519	0.000207488	-0.0897372	0.179833	0.0570712	-0.0659864	0.483515	0.185973
REACTOME_ER_TO_GOLGI_ANTEROGRADE_TRANSPORT	0.00140775	0.978441	0.141505	0.155705	0.0233571	0.00742547	0.204848	0.00201218	0.000995262	0.013565	0.88559	0.292009
REACTOME_MEMBRANE_TRAFFICKING	-0.179479	0.000513531	0.000120949	-0.207116	0.00243941	0.0009677	-0.0739576	0.26929	0.0812551	-0.372572	4.12467e-05	8.62531e-05
REACTOME_TRANS_GOLGI_NETWORK_VESICLE_BUDDING	-0.0994177	0.0557225	0.0103066	-0.288728	1.9513e-05	1.23466e-05	0.109593	0.10107	0.0343156	-0.281287	0.0023249	0.00252919
REACTOME_CARNITINE_METABOLISM	0.472761	4.68036e-22	5.87184e-22	0.303421	6.85136e-06	4.7746e-06	0.337939	2.05292e-07	1.86789e-07	0.119631	0.202854	0.0946874
REACTOME_SIGNALING_BY_BMP	0.067916	0.191809	0.0323465	0.150756	0.0281904	0.00880002	-0.183112	0.00587434	0.00268895	0.116155	0.216383	0.0997052
REACTOME_TCF_DEPENDENT_SIGNALING_IN_RESPONSE_TO_WNT	-0.211737	3.93446e-05	1.05637e-05	-0.0482182	0.484975	0.110678	-0.313919	1.55086e-06	1.23792e-06	-0.0507366	0.590237	0.21571
REACTOME_FORMATION_OF_THE_BETA_CATENIN_TCF_TRANSACTIVATING_COMPLEX	-0.0751898	0.148341	0.0255728	-0.00296928	0.965719	0.197657	-0.323131	7.28938e-07	6.06382e-07	-0.154273	0.0997233	0.0540564
REACTOME_G_PROTEIN_ACTIVATION	0.0349549	0.502086	0.0783093	-0.0873567	0.205214	0.0521011	0.335643	2.50963e-07	2.25099e-07	-0.128517	0.171057	0.0826452
REACTOME_METABOLISM_OF_NITRIC_OXIDE_NOS3_ACTIVATION_AND_REGULATION	0.0511159	0.326158	0.0529211	-0.0173881	0.801276	0.169712	-0.07308	0.275029	0.0827495	0.161009	0.0856148	0.0479255
REACTOME_ASSEMBLY_OF_COLLAGEN_FIBRILS_AND_OTHER_MULTIMERIC_STRUCTURES	-0.22618	1.08769e-05	3.11702e-06	-0.145318	0.0344651	0.010554	-0.0950122	0.155474	0.0501887	-0.0878017	0.350775	0.145907
REACTOME_METABOLISM_OF_ANGIOTENSINOGEN_TO_ANGIOTENSINS	0.523504	1.70902e-27	3.1587e-27	0.289193	1.88941e-05	1.1994e-05	0.548274	4.68294e-19	1.80749e-18	0.287154	0.0018611	0.00210748
REACTOME_KERATAN_SULFATE_BIOSYNTHESIS	-0.250229	1.05352e-06	3.36227e-07	-0.205167	0.00268556	0.00105603	-0.0735109	0.272201	0.0820142	0.0477893	0.612033	0.221816
REACTOME_KERATAN_SULFATE_DEGRADATION	-0.14905	0.00401085	0.000858562	-0.0812204	0.23898	0.0595924	-0.00196113	0.976663	0.237346	0.00315255	0.973325	0.311915
REACTOME_CHONDROITIN_SULFATE_BIOSYNTHESIS	-0.222058	1.58372e-05	4.44108e-06	-0.167718	0.0144885	0.00480605	-0.130584	0.0504371	0.0186696	-0.0709698	0.451028	0.176422
REACTOME_DERMATAN_SULFATE_BIOSYNTHESIS	-0.222863	1.47242e-05	4.14689e-06	-0.0622491	0.367122	0.0870222	0.0474632	0.478709	0.132983	-0.0383356	0.684183	0.241646
REACTOME_HS_GAG_BIOSYNTHESIS	-0.157363	0.00236776	0.000519836	-0.167757	0.0144653	0.00479896	-0.279299	2.12773e-05	1.46019e-05	-0.540462	4.53299e-10	4.93972e-09
REACTOME_TCR_SIGNALING	-0.249494	1.13567e-06	3.60992e-07	-0.314074	3.0934e-06	2.32851e-06	-0.168353	0.0114288	0.00493064	-0.207595	0.0260009	0.0181264
REACTOME_HS_GAG_DEGRADATION	-0.094884	0.0679184	0.0124083	-0.133244	0.052717	0.0155345	-0.0159919	0.811449	0.205445	-0.492413	2.27561e-08	1.45245e-07
REACTOME_CS_DS_DEGRADATION	-0.0635755	0.221838	0.0370321	-0.00817922	0.905759	0.187688	0.169618	0.0108158	0.00469192	-0.0359327	0.703019	0.246658
REACTOME_GENERATION_OF_SECOND_MESSENGER_MOLECULES	-0.250294	1.04663e-06	3.34142e-07	-0.328431	1.00789e-06	8.63462e-07	-0.245991	0.000193966	0.000114661	-0.239826	0.00983592	0.00829807
REACTOME_ERKS_ARE_INACTIVATED	-0.114864	0.0269455	0.00518302	-0.144654	0.0353065	0.0107842	0.0183486	0.7843	0.199945	-0.285662	0.00197028	0.00220672
REACTOME_CELL_SURFACE_INTERACTIONS_AT_THE_VASCULAR_WALL	-0.27639	6.2516e-08	2.28993e-08	-0.34435	2.71379e-07	2.74848e-07	-0.145121	0.0295383	0.0115681	-0.0606796	0.519445	0.196171
REACTOME_SIGNALING_BY_HIPPO	0.0683411	0.189036	0.0319212	0.111443	0.105643	0.0289972	-0.0514123	0.442846	0.124668	-0.0562921	0.550144	0.204597
REACTOME_FCGAMMA_RECEPTOR_FCGR_DEPENDENT_PHAGOCYTOSIS	-0.301683	3.03036e-09	1.26108e-09	-0.329731	9.07976e-07	7.87917e-07	-0.253308	0.00012239	7.47839e-05	-0.296521	0.00129186	0.00155565
REACTOME_FCGR_ACTIVATION	-0.329496	7.62876e-11	3.66189e-11	-0.373338	2.04871e-08	2.73192e-08	-0.237858	0.000318466	0.000181036	-0.23158	0.0127658	0.0102225
REACTOME_ROLE_OF_PHOSPHOLIPIDS_IN_PHAGOCYTOSIS	-0.131071	0.0115046	0.00233366	-0.220263	0.00124721	0.000523859	0.01625	0.808464	0.204844	-0.392608	1.42589e-05	3.48075e-05
REACTOME_YAP1_AND_WWTR1_TAZ_STIMULATED_GENE_EXPRESSION	0.0382523	0.462599	0.0727812	0.0559377	0.417776	0.0973737	0.125971	0.0592184	0.0214433	0.0653275	0.487903	0.187238
REACTOME_ENOS_ACTIVATION	0.113736	0.0284935	0.00545716	-0.020841	0.76289	0.162906	0.0759071	0.256836	0.0779822	0.0833984	0.375551	0.153521
REACTOME_MICRORNA_MIRNA_BIOGENESIS	-0.439845	5.52352e-19	5.42e-19	-0.295424	1.2197e-05	8.07956e-06	-0.278491	2.25273e-05	1.54139e-05	-0.279144	0.00251875	0.00270527
REACTOME_COPII_MEDIATED_VESICLE_TRANSPORT	0.403468	5.88528e-16	4.5475e-16	0.337861	4.67429e-07	4.40362e-07	0.335679	2.50169e-07	2.24443e-07	0.158704	0.0902506	0.0498941
REACTOME_REGULATION_OF_PYRUVATE_DEHYDROGENASE_PDH_COMPLEX	0.512605	3.00947e-26	5.18528e-26	0.462844	1.18579e-12	3.76873e-12	0.577078	2.2436e-21	1.111e-20	0.226099	0.0151109	0.0117011
REACTOME_ALPHA_LINOLENIC_OMEGA3_AND_LINOLEIC_OMEGA6_ACID_METABOLISM	0.349319	4.35915e-12	2.32449e-12	-0.0596451	0.387544	0.0912375	0.329235	4.35866e-07	3.75732e-07	0.188316	0.0438548	0.0278351
REACTOME_CELL_DEATH_SIGNALLING_VIA_NRAGE_NRIF_AND_NADE	-0.236793	4.00151e-06	1.20786e-06	-0.198271	0.00374801	0.00142063	0.00516488	0.93859	0.230224	-0.355295	9.763e-05	0.000181899
REACTOME_NRIF_SIGNALS_CELL_DEATH_FROM_THE_NUCLEUS	0.0194231	0.709232	0.106726	0.0602314	0.382887	0.0902814	0.164367	0.0135646	0.00574455	0.062463	0.507221	0.192743
REACTOME_P75NTR_RECRUITS_SIGNALLING_COMPLEXES	-0.230987	6.95572e-06	2.03691e-06	-0.243314	0.000349373	0.000165991	-0.303645	3.49578e-06	2.65993e-06	-0.105368	0.262407	0.116452
REACTOME_NF_KB_IS_ACTIVATED_AND_SIGNALS_SURVIVAL	0.0291249	0.576018	0.0885664	-0.0359122	0.603087	0.133332	-0.0387121	0.563491	0.152222	0.0508905	0.589108	0.215395
REACTOME_METABOLISM_OF_AMINE_DERIVED_HORMONES	0.47507	2.76764e-22	3.53437e-22	0.379824	1.10885e-08	1.57426e-08	0.229431	0.000523028	0.000287731	0.382354	2.47712e-05	5.61188e-05
REACTOME_GLUTAMATE_NEUROTRANSMITTER_RELEASE_CYCLE	0.234701	4.8916e-06	1.46091e-06	0.306783	5.34849e-06	3.80158e-06	0.479535	2.43698e-14	5.46772e-14	0.124034	0.186603	0.0885865
REACTOME_REGULATION_OF_GENE_EXPRESSION_IN_LATE_STAGE_BRANCHING_MORPHOGENESIS_PANCREATIC_BUD_PRECURSOR_CELLS	-0.0689886	0.184869	0.0312801	0.114031	0.0977406	0.0270304	-0.172195	0.00965632	0.00423605	0.103935	0.268985	0.118759
REACTOME_REGULATION_OF_GENE_EXPRESSION_IN_BETA_CELLS	0.482177	5.35342e-23	7.15369e-23	0.333048	6.94112e-07	6.23037e-07	0.461444	2.89598e-13	5.66445e-13	0.0719522	0.44477	0.174558
REACTOME_PECAM1_INTERACTIONS	-0.234446	5.0121e-06	1.49476e-06	-0.328521	1.00069e-06	8.5802e-07	0.0127534	0.849119	0.212951	-0.0345912	0.713614	0.249448
REACTOME_BASIGIN_INTERACTIONS	-0.466695	1.82669e-21	2.18319e-21	-0.501388	6.77788e-15	3.22308e-14	-0.275803	2.72061e-05	1.84115e-05	-0.244683	0.00840237	0.00732455
REACTOME_TIE2_SIGNALING	-0.000603099	0.990763	0.143032	-0.0114923	0.867884	0.181262	0.0124879	0.852223	0.213563	0.0283887	0.763285	0.262257
REACTOME_GENE_SILENCING_BY_RNA	-0.3729	1.10302e-13	6.70827e-14	-0.16449	0.0165208	0.00542076	-0.486637	8.85681e-15	2.10999e-14	-0.43079	1.5412e-06	5.21282e-06
REACTOME_BIOLOGICAL_OXIDATIONS	0.711948	1.30588e-58	3.39759e-57	0.570014	1.15561e-19	1.54098e-18	0.743272	8.37826e-41	5.56943e-39	0.658803	1.21363e-15	9.26587e-14
REACTOME_CYTOCHROME_P450_ARRANGED_BY_SUBSTRATE_TYPE	0.728985	1.03307e-62	4.99163e-61	0.584736	7.74482e-21	1.38497e-19	0.724738	6.19043e-38	2.5738e-36	0.516252	3.51805e-09	2.85904e-08
REACTOME_FATTY_ACIDS	0.64146	2.145e-44	1.18935e-43	0.508923	2.28406e-15	1.2556e-14	0.740905	2.00914e-40	1.13074e-38	0.455553	3.1267e-07	1.32333e-06
REACTOME_PHASE_I_FUNCTIONALIZATION_OF_COMPOUNDS	0.732875	1.07985e-63	6.0873e-62	0.600583	3.60713e-22	1.16453e-20	0.747833	1.5098e-41	1.22667e-39	0.57922	1.18995e-11	2.55255e-10
REACTOME_MISCELLANEOUS_SUBSTRATES	0.663521	1.98772e-48	1.63977e-47	0.549219	4.20919e-18	3.99652e-17	0.744674	4.96575e-41	3.62877e-39	0.443116	7.07707e-07	2.67946e-06
REACTOME_ENDOGENOUS_STEROLS	0.694745	9.22812e-55	1.24849e-53	0.544843	8.69223e-18	7.86393e-17	0.609762	2.6674e-24	1.64115e-23	0.438346	9.59936e-07	3.45495e-06
REACTOME_EICOSANOIDS	0.653648	1.39641e-46	9.48329e-46	0.513614	1.14485e-15	6.72547e-15	0.724457	6.81349e-38	2.78991e-36	0.364129	6.32297e-05	0.000124307
REACTOME_XENOBIOTICS	0.691211	5.27713e-54	6.37458e-53	0.55146	2.89143e-18	2.81525e-17	0.63505	8.3067e-27	6.46176e-26	0.440768	8.22733e-07	3.02529e-06
REACTOME_CYP2E1_REACTIONS	0.619246	1.17904e-40	5.5387e-40	0.435564	3.16113e-11	7.66121e-11	0.561378	4.39738e-20	1.92474e-19	0.443878	6.73802e-07	2.57358e-06
REACTOME_EPIGENETIC_REGULATION_OF_GENE_EXPRESSION	-0.416369	5.46787e-17	4.60698e-17	-0.22243	0.00111248	0.000473279	-0.511327	2.17425e-16	6.44012e-16	-0.343667	0.00016967	0.000288779
REACTOME_NOTCH1_INTRACELLULAR_DOMAIN_REGULATES_TRANSCRIPTION	-0.26517	2.17898e-07	7.48483e-08	-0.135298	0.04914	0.0145739	-0.336655	2.29737e-07	2.07426e-07	-0.116707	0.214191	0.098884
REACTOME_ACTIVATED_NOTCH1_TRANSMITS_SIGNAL_TO_THE_NUCLEUS	-0.279477	4.3897e-08	1.63081e-08	-0.278546	3.89838e-05	2.27133e-05	-0.168854	0.0111823	0.00483484	-0.302498	0.00101682	0.00126983
REACTOME_PRC2_METHYLATES_HISTONES_AND_DNA	-0.457924	1.2481e-20	1.40019e-20	-0.510581	1.79156e-15	1.00821e-14	-0.481339	1.88875e-14	4.29155e-14	-0.494563	1.93411e-08	1.26893e-07
REACTOME_DOPAMINE_NEUROTRANSMITTER_RELEASE_CYCLE	0.164158	0.00150982	0.00033649	0.0934174	0.175385	0.0454409	0.143069	0.0319425	0.0124211	0.0813704	0.387312	0.157162
REACTOME_MOLECULES_ASSOCIATED_WITH_ELASTIC_FIBRES	-0.20959	4.72856e-05	1.25656e-05	-0.176795	0.0098998	0.00340148	-0.0218263	0.74472	0.19179	-0.128382	0.171508	0.0828204
REACTOME_MHC_CLASS_II_ANTIGEN_PRESENTATION	-0.386856	1.08211e-14	7.33879e-15	-0.38023	1.06661e-08	1.52028e-08	-0.344728	1.12275e-07	1.06095e-07	-0.349759	0.000127354	0.00022793
REACTOME_SYNTHESIS_OF_LEUKOTRIENES_LT_AND_EOXINS_EX	0.410424	1.65531e-16	1.32134e-16	0.0801882	0.245021	0.0609291	0.384361	2.46157e-09	2.94377e-09	0.147834	0.114864	0.0605641
REACTOME_ARACHIDONIC_ACID_METABOLISM	0.555559	1.97479e-31	5.17778e-31	0.254937	0.000175297	8.79125e-05	0.53637	3.67791e-18	1.27415e-17	0.360491	7.57319e-05	0.000145959
REACTOME_HYALURONAN_METABOLISM	0.0227786	0.661877	0.100315	-0.171754	0.0122582	0.00412904	-0.0451354	0.500563	0.137966	-0.145629	0.120441	0.0628729
REACTOME_TRANSCRIPTIONAL_ACTIVATION_OF_MITOCHONDRIAL_BIOGENESIS	0.39136	4.9934e-15	3.52813e-15	0.348879	1.84314e-07	1.9666e-07	0.110438	0.0984517	0.0335263	-0.00986798	0.916639	0.299184
REACTOME_INTEGRIN_CELL_SURFACE_INTERACTIONS	-0.22506	1.2054e-05	3.43228e-06	-0.181805	0.0079633	0.00280036	-0.14763	0.0268105	0.0105856	-0.0531356	0.572761	0.210829
REACTOME_HYALURONAN_UPTAKE_AND_DEGRADATION	0.110259	0.033749	0.00641779	-0.0773695	0.262059	0.0646592	0.0482201	0.471715	0.131373	-0.0573771	0.542471	0.202515
REACTOME_ABACAVIR_TRANSPORT_AND_METABOLISM	0.630675	1.53225e-42	8.03626e-42	0.543618	1.06271e-17	9.4331e-17	0.608858	3.24754e-24	1.98557e-23	0.590962	3.58526e-12	8.64023e-11
REACTOME_SYNTHESIS_OF_PROSTAGLANDINS_PG_AND_THROMBOXANES_TX	0.0454263	0.382952	0.0613371	-0.176861	0.00987201	0.00339301	-0.095944	0.151442	0.0490267	-0.0583083	0.535928	0.200727
REACTOME_SCAVENGING_OF_HEME_FROM_PLASMA	0.362029	6.23891e-13	3.52928e-13	0.200999	0.00328914	0.00126644	0.265533	5.49619e-05	3.54136e-05	0.26537	0.00415345	0.00410612
REACTOME_DAP12_INTERACTIONS	-0.19805	0.000123061	3.12725e-05	-0.29254	1.49549e-05	9.72149e-06	-0.0647298	0.333767	0.0980015	-0.147672	0.115266	0.0607321
REACTOME_BINDING_AND_UPTAKE_OF_LIGANDS_BY_SCAVENGER_RECEPTORS	0.228916	8.44311e-06	2.45213e-06	0.0594524	0.389082	0.0915527	0.192208	0.00380248	0.00179845	0.0632561	0.501833	0.191219
REACTOME_DOWNREGULATION_OF_TGF_BETA_RECEPTOR_SIGNALING	-0.195433	0.000151741	3.80541e-05	-0.191154	0.00522892	0.0019228	-0.237838	0.000318849	0.000181234	0.0745129	0.428691	0.169738
REACTOME_TGF_BETA_RECEPTOR_SIGNALING_ACTIVATES_SMADS	-0.300343	3.58447e-09	1.48117e-09	-0.255315	0.000171323	8.60687e-05	-0.170791	0.0102738	0.00448008	-0.17485	0.0616232	0.0369128
REACTOME_TGF_BETA_RECEPTOR_SIGNALING_IN_EMT_EPITHELIAL_TO_MESENCHYMAL_TRANSITION	-0.105315	0.0426308	0.00801129	-0.0333592	0.62911	0.13829	-0.0497382	0.457859	0.128167	0.230629	0.0131483	0.0104705
REACTOME_TRANSCRIPTIONAL_ACTIVITY_OF_SMAD2_SMAD3_SMAD4_HETEROTRIMER	-0.170683	0.000964263	0.000219687	-0.155728	0.0233368	0.00741962	-0.320937	8.74496e-07	7.17665e-07	-0.129838	0.166661	0.0809276
REACTOME_DOWNREGULATION_OF_SMAD2_3_SMAD4_TRANSCRIPTIONAL_ACTIVITY	-0.0400942	0.441317	0.0697632	0.0154094	0.823496	0.173601	-0.197846	0.00287614	0.00138771	-0.11608	0.216681	0.0998169
REACTOME_SMAD2_SMAD3_SMAD4_HETEROTRIMER_REGULATES_TRANSCRIPTION	-0.293744	8.09214e-09	3.2538e-09	-0.236452	0.000516988	0.000237133	-0.314514	1.4782e-06	1.18259e-06	-0.17122	0.0673089	0.0396461
REACTOME_VISUAL_PHOTOTRANSDUCTION	0.44827	9.71363e-20	1.01117e-19	0.00904702	0.895815	0.186011	0.373163	7.63709e-09	8.49497e-09	-0.00304601	0.974226	0.312113
REACTOME_NOTCH2_INTRACELLULAR_DOMAIN_REGULATES_TRANSCRIPTION	-0.184816	0.000345356	8.30144e-05	-0.235246	0.000553191	0.00025215	-0.374686	6.564e-09	7.37387e-09	-0.162871	0.0820086	0.0463595
REACTOME_MUCOPOLYSACCHARIDOSES	0.259933	3.82837e-07	1.28836e-07	0.252522	0.000202851	0.000100523	0.310713	2.0051e-06	1.57823e-06	0.0834971	0.374985	0.15335
REACTOME_ANCHORING_FIBRIL_FORMATION	-0.00632228	0.903401	0.132086	0.0718956	0.297423	0.072339	0.122074	0.0675857	0.0240502	0.036272	0.700347	0.245951
REACTOME_PI3K_AKT_SIGNALING_IN_CANCER	0.0803411	0.122405	0.0214234	-0.140331	0.0412231	0.0124152	0.141861	0.033434	0.0129442	0.067249	0.475168	0.183549
REACTOME_CONSTITUTIVE_SIGNALING_BY_ABERRANT_PI3K_IN_CANCER	-0.0745951	0.151586	0.0260833	-0.256782	0.000156651	7.95038e-05	-0.0313912	0.639527	0.169286	-0.0767501	0.414921	0.165544
REACTOME_CROSSLINKING_OF_COLLAGEN_FIBRILS	-0.234008	5.22582e-06	1.55455e-06	-0.1792	0.00892371	0.0031008	-0.140504	0.0351797	0.0135506	-0.125206	0.182443	0.0870142
REACTOME_CONDENSATION_OF_PROPHASE_CHROMOSOMES	-0.353382	2.36402e-12	1.28344e-12	-0.314554	2.98237e-06	2.25422e-06	-0.412355	1.19707e-10	1.6973e-10	-0.353614	0.000105891	0.000194843
REACTOME_SIGNALING_BY_TYPE_1_INSULIN_LIKE_GROWTH_FACTOR_1_RECEPTOR_IGF1R	0.201827	9.05189e-05	2.33724e-05	0.172647	0.0118072	0.00399182	0.0337189	0.614887	0.163832	0.0334983	0.722287	0.251716
REACTOME_SELENOAMINO_ACID_METABOLISM	-0.10819	0.037253	0.00705097	0.234792	0.000567446	0.000258011	-0.0769517	0.250329	0.0762558	0.133961	0.153486	0.0756935
REACTOME_DAP12_SIGNALING	-0.199566	0.000108862	2.78564e-05	-0.28961	1.8354e-05	1.16845e-05	-0.0531479	0.42758	0.121069	-0.206281	0.026981	0.0186775
REACTOME_ACTIVATION_OF_GENE_EXPRESSION_BY_SREBF_SREBP	0.304629	2.08891e-09	8.80291e-10	0.0964717	0.16163	0.0422843	0.00788348	0.906388	0.224095	0.0305233	0.74607	0.257868
REACTOME_RETINOID_CYCLE_DISEASE_EVENTS	0.333516	4.33987e-11	2.13668e-11	0.096381	0.162026	0.0423761	0.208434	0.00166833	0.00083774	0.189567	0.0424471	0.0270948
REACTOME_THE_CANONICAL_RETINOID_CYCLE_IN_RODS_TWILIGHT_VISION	0.550836	7.99015e-31	2.00732e-30	0.18633	0.00651161	0.00233555	0.539042	2.33231e-18	8.27882e-18	0.247066	0.00776896	0.00687635
REACTOME_FC_EPSILON_RECEPTOR_FCERI_SIGNALING	-0.174251	0.000749496	0.000173192	-0.196835	0.00401204	0.00151181	-0.0876249	0.19034	0.0599686	-0.146106	0.119217	0.0623699
REACTOME_MASTL_FACILITATES_MITOTIC_PROGRESSION	-0.38385	1.80095e-14	1.18049e-14	-0.366301	3.92843e-08	4.94726e-08	-0.12538	0.0604295	0.0218164	-0.250037	0.00703865	0.00634221
REACTOME_SEPARATION_OF_SISTER_CHROMATIDS	-0.485709	2.33252e-23	3.22149e-23	-0.393446	2.9216e-09	4.66055e-09	-0.414437	9.45226e-11	1.36221e-10	-0.434696	1.20832e-06	4.218e-06
REACTOME_ESTABLISHMENT_OF_SISTER_CHROMATID_COHESION	-0.040204	0.440066	0.0695849	-0.103102	0.134576	0.0359543	-0.349955	6.98564e-08	6.78549e-08	-0.389061	1.72965e-05	4.1242e-05
REACTOME_RESOLUTION_OF_SISTER_CHROMATID_COHESION	-0.460173	7.66482e-21	8.75332e-21	-0.382093	8.91749e-09	1.29262e-08	-0.47204	6.91654e-14	1.45331e-13	-0.450202	4.461e-07	1.81108e-06
REACTOME_CONDENSATION_OF_PROMETAPHASE_CHROMOSOMES	-0.493959	3.22585e-24	4.83281e-24	-0.410649	4.96038e-10	9.17272e-10	-0.494985	2.61448e-15	6.83124e-15	-0.482785	4.64897e-08	2.66605e-07
REACTOME_THE_PHOTOTRANSDUCTION_CASCADE	0.267496	1.6898e-07	5.86373e-08	0.178828	0.00906899	0.00314598	0.304123	3.36827e-06	2.5684e-06	0.11724	0.212093	0.0980948
REACTOME_MITOTIC_METAPHASE_AND_ANAPHASE	-0.512625	2.9942e-26	5.15962e-26	-0.413852	3.5258e-10	6.83515e-10	-0.442308	3.40321e-12	5.9145e-12	-0.433067	1.33791e-06	4.6102e-06
REACTOME_OXIDATIVE_STRESS_INDUCED_SENESCENCE	-0.395495	2.42971e-15	1.77494e-15	-0.409699	5.48542e-10	9.97526e-10	-0.43483	8.55611e-12	1.39363e-11	-0.424568	2.25684e-06	7.19354e-06
REACTOME_SENESCENCE_ASSOCIATED_SECRETORY_PHENOTYPE_SASP	-0.423705	1.35154e-17	1.19337e-17	-0.531715	7.19216e-17	5.4922e-16	-0.429238	1.68009e-11	2.63229e-11	-0.416941	3.56522e-06	1.05034e-05
REACTOME_CELLULAR_SENESCENCE	-0.43126	3.09088e-18	2.85348e-18	-0.493597	2.02976e-14	8.6688e-14	-0.574188	3.92693e-21	1.88912e-20	-0.442816	7.21498e-07	2.722e-06
REACTOME_FORMATION_OF_SENESCENCE_ASSOCIATED_HETEROCHROMATIN_FOCI_SAHF	-0.388399	8.313e-15	5.72671e-15	-0.318141	2.26477e-06	1.76683e-06	-0.475619	4.2162e-14	9.14514e-14	-0.182741	0.0506108	0.0313557
REACTOME_ONCOGENE_INDUCED_SENESCENCE	-0.366996	2.84948e-13	1.65956e-13	-0.290236	1.75722e-05	1.12334e-05	-0.424294	3.01993e-11	4.58375e-11	-0.309281	0.00077019	0.000997495
REACTOME_DNA_DAMAGE_TELOMERE_STRESS_INDUCED_SENESCENCE	-0.271697	1.06117e-07	3.77655e-08	-0.291204	1.6424e-05	1.05713e-05	-0.466046	1.56428e-13	3.16382e-13	-0.329329	0.000325804	0.000495446
REACTOME_CYTOSOLIC_IRON_SULFUR_CLUSTER_ASSEMBLY	-0.288806	1.46865e-08	5.77386e-09	-0.115723	0.0928319	0.0258078	0.15567	0.0194753	0.00797945	-0.0601943	0.522797	0.197104
REACTOME_REGULATION_OF_PLK1_ACTIVITY_AT_G2_M_TRANSITION	-0.471234	6.61099e-22	8.18456e-22	-0.324488	1.37938e-06	1.14121e-06	-0.439619	4.75324e-12	8.04795e-12	-0.455624	3.11185e-07	1.31847e-06
REACTOME_SIGNALING_BY_LEPTIN	0.410821	1.53849e-16	1.23254e-16	0.323047	1.54525e-06	1.25934e-06	0.507704	3.81739e-16	1.1105e-15	0.235652	0.0112355	0.0092054
REACTOME_SIGNALING_BY_NOTCH1_PEST_DOMAIN_MUTANTS_IN_CANCER	-0.234584	4.94627e-06	1.47628e-06	-0.128504	0.0617988	0.0179276	-0.266388	5.18947e-05	3.35854e-05	-0.0910608	0.333113	0.140314
REACTOME_ACETYLCHOLINE_NEUROTRANSMITTER_RELEASE_CYCLE	-0.13737	0.0080593	0.00166416	-0.0259288	0.707393	0.152867	-0.00401022	0.9523	0.232804	-0.0932704	0.321466	0.136548
REACTOME_CASPASE_MEDIATED_CLEAVAGE_OF_CYTOSKELETAL_PROTEINS	-0.188434	0.000262252	6.40247e-05	-0.101392	0.141195	0.0374941	-0.0661863	0.322982	0.0952396	0.146138	0.119136	0.0623367
REACTOME_INSULIN_PROCESSING	0.16897	0.00108644	0.000245888	0.068017	0.324315	0.0780418	0.145746	0.0288372	0.0113171	-0.0672688	0.475038	0.183511
REACTOME_STIMULI_SENSING_CHANNELS	0.0563174	0.279276	0.0458276	-0.0222706	0.74716	0.160085	0.134065	0.0445527	0.016741	-0.0851779	0.365413	0.150438
REACTOME_EPH_EPHRIN_SIGNALING	-0.370456	1.63765e-13	9.78169e-14	-0.270976	6.40999e-05	3.55021e-05	-0.12336	0.0647241	0.0231486	-0.256788	0.00560082	0.00526527
REACTOME_SIGNALING_BY_NOTCH1_HD_DOMAIN_MUTANTS_IN_CANCER	-0.185897	0.000318259	7.68139e-05	-0.207439	0.00240066	0.000953875	-0.359545	2.85928e-08	2.92007e-08	-0.323607	0.000419008	0.000606395
REACTOME_ROLE_OF_LAT2_NTAL_LAB_ON_CALCIUM_MOBILIZATION	-0.00063381	0.990293	0.142974	-0.103869	0.131685	0.0352758	-0.128074	0.0550714	0.0201486	-0.211781	0.0230791	0.0164613
REACTOME_FCERI_MEDIATED_MAPK_ACTIVATION	-0.265314	2.14513e-07	7.37368e-08	-0.339528	4.06993e-07	3.90252e-07	-0.234872	0.00038045	0.000213659	-0.295988	0.00131939	0.00158332
REACTOME_FCERI_MEDIATED_CA_2_MOBILIZATION	-0.136215	0.00861169	0.00177227	-0.191073	0.00524835	0.00192921	-0.097833	0.143513	0.0467557	-0.221049	0.0175948	0.0131695
REACTOME_FCERI_MEDIATED_NF_KB_ACTIVATION	-0.165977	0.00133462	0.000298946	-0.20051	0.0033674	0.00129308	-0.0672741	0.315076	0.0932	-0.0599102	0.524764	0.19765
REACTOME_POU5F1_OCT4_SOX2_NANOG_ACTIVATE_GENES_RELATED_TO_PROLIFERATION	0.410112	1.75335e-16	1.39537e-16	0.351285	1.49713e-07	1.63302e-07	0.362053	2.25242e-08	2.3391e-08	-0.140665	0.133756	0.0682029
REACTOME_NOTCH2_ACTIVATION_AND_TRANSMISSION_OF_SIGNAL_TO_THE_NUCLEUS	-0.226675	1.03923e-05	2.98602e-06	-0.144302	0.0357598	0.0109076	-0.122015	0.0677194	0.0240921	-0.229433	0.0136434	0.0107875
REACTOME_PEPTIDE_HORMONE_METABOLISM	0.50121	5.4189e-25	8.60484e-25	0.177897	0.00944151	0.00326115	0.362734	2.1105e-08	2.20041e-08	0.15509	0.0979207	0.0532684
REACTOME_NUCLEAR_ENVELOPE_BREAKDOWN	-0.348098	5.23055e-12	2.77226e-12	-0.300591	8.41927e-06	5.76567e-06	-0.436435	7.03344e-12	1.15823e-11	-0.468628	1.27824e-07	6.31923e-07
REACTOME_SUMOYLATION	-0.142018	0.00614134	0.00128508	-0.134712	0.0501397	0.0148434	-0.354142	4.74705e-08	4.72856e-08	-0.373231	3.98743e-05	8.38976e-05
REACTOME_INITIATION_OF_NUCLEAR_ENVELOPE_NE_REFORMATION	-0.502951	3.50926e-25	5.68022e-25	-0.460756	1.54045e-12	4.71755e-12	-0.461604	2.83482e-13	5.55321e-13	-0.426331	2.02714e-06	6.58312e-06
REACTOME_NUCLEAR_ENVELOPE_NE_REASSEMBLY	-0.625341	1.18941e-41	5.85717e-41	-0.480847	1.15163e-13	4.33535e-13	-0.540503	1.81473e-18	6.56556e-18	-0.414116	4.21135e-06	1.20222e-05
REACTOME_LAMININ_INTERACTIONS	-0.0798021	0.124942	0.0218348	-0.0276959	0.688456	0.149386	0.0577334	0.388744	0.111722	0.0962966	0.305945	0.131429
REACTOME_SYNDECAN_INTERACTIONS	-0.196998	0.000133917	3.38526e-05	-0.1436	0.0366785	0.0111612	-0.216078	0.0011073	0.000575083	-0.0918302	0.329027	0.139
REACTOME_NON_INTEGRIN_MEMBRANE_ECM_INTERACTIONS	-0.147394	0.00444151	0.000944754	-0.120523	0.0799705	0.0225917	-0.144904	0.029785	0.0116562	-0.036422	0.699168	0.245639
REACTOME_ECM_PROTEOGLYCANS	-0.238002	3.55976e-06	1.08025e-06	-0.153684	0.0252371	0.00796286	-0.150414	0.0240395	0.00962362	-0.0389708	0.679235	0.240319
REACTOME_SCAVENGING_BY_CLASS_A_RECEPTORS	0.0138281	0.790654	0.117538	-0.0338756	0.623808	0.137284	-0.00731985	0.913054	0.225372	-0.0317701	0.736072	0.255294
REACTOME_SUMOYLATION_OF_DNA_DAMAGE_RESPONSE_AND_REPAIR_PROTEINS	-0.311565	8.55524e-10	3.72823e-10	-0.256883	0.000155682	7.90654e-05	-0.48367	1.35564e-14	3.12191e-14	-0.436124	1.10461e-06	3.90505e-06
REACTOME_REGULATION_OF_INNATE_IMMUNE_RESPONSES_TO_CYTOSOLIC_DNA	-0.0753175	0.147651	0.0254641	-0.0605714	0.380201	0.0897286	0.149244	0.0251729	0.0100203	-0.0613819	0.514613	0.194821
REACTOME_HDACS_DEACETYLATE_HISTONES	-0.408805	2.22985e-16	1.76485e-16	-0.312744	3.42207e-06	2.54741e-06	-0.405349	2.61997e-10	3.59355e-10	-0.333724	0.00026764	0.000421481
REACTOME_PKMTS_METHYLATE_HISTONE_LYSINES	-0.0781388	0.133025	0.0231377	-0.017975	0.794714	0.168556	-0.0500153	0.455354	0.127586	0.0477025	0.61268	0.221998
REACTOME_HDMS_DEMETHYLATE_HISTONES	0.0407841	0.43349	0.0686461	0.13812	0.0445581	0.0133259	-0.208574	0.00165605	0.000832058	-0.0153839	0.870375	0.288439
REACTOME_HATS_ACETYLATE_HISTONES	0.0595166	0.252824	0.0418085	0.0982168	0.154143	0.0405402	-0.357396	3.50201e-08	3.54184e-08	-0.136921	0.144523	0.0723352
REACTOME_RMTS_METHYLATE_HISTONE_ARGININES	-0.436835	1.01583e-18	9.7065e-19	-0.363424	5.10366e-08	6.23391e-08	-0.41251	1.17628e-10	1.67005e-10	-0.458484	2.5668e-07	1.13233e-06
REACTOME_PROCESSING_AND_ACTIVATION_OF_SUMO	-0.374696	8.23247e-14	5.06607e-14	-0.172339	0.0119613	0.00403881	-0.0767257	0.251727	0.0766276	0.00271853	0.976997	0.312723
REACTOME_GLYCOGEN_STORAGE_DISEASES	0.49684	1.59609e-24	2.45801e-24	0.370358	2.70431e-08	3.53037e-08	0.512711	1.75054e-16	5.23936e-16	0.333696	0.000267973	0.000421902
REACTOME_SUMOYLATION_OF_TRANSCRIPTION_FACTORS	-0.38626	1.19759e-14	8.06438e-15	-0.157238	0.0220129	0.00703742	-0.435969	7.4457e-12	1.2208e-11	-0.170364	0.0687102	0.0403078
REACTOME_SUMOYLATION_OF_UBIQUITINYLATION_PROTEINS	-0.325075	1.40532e-10	6.56551e-11	-0.215549	0.00159357	0.000656026	-0.445193	2.37039e-12	4.2046e-12	-0.330682	0.000306758	0.000471447
REACTOME_WNT_LIGAND_BIOGENESIS_AND_TRAFFICKING	0.0179295	0.730689	0.109601	-0.0557866	0.419038	0.097627	0.153998	0.0208383	0.0084785	-0.0330208	0.726086	0.252706
REACTOME_CHROMATIN_MODIFYING_ENZYMES	-0.121796	0.0189358	0.00372579	-0.0240395	0.727839	0.156594	-0.364118	1.84795e-08	1.94091e-08	-0.177225	0.0581197	0.0351819
REACTOME_IRF3_MEDIATED_INDUCTION_OF_TYPE_I_IFN	-0.26769	1.65425e-07	5.74462e-08	-0.275931	4.63676e-05	2.64811e-05	-0.00161768	0.980749	0.238102	-0.139292	0.137631	0.0697078
REACTOME_TRP_CHANNELS	-0.0375759	0.470555	0.0739023	-0.0727741	0.291543	0.0710758	-0.00419301	0.950129	0.232396	-0.245263	0.00824415	0.00721387
REACTOME_DEFECTS_IN_COBALAMIN_B12_METABOLISM	0.263926	2.49397e-07	8.52234e-08	0.00670749	0.922658	0.190523	0.461658	2.81465e-13	5.51646e-13	0.253446	0.00627617	0.00577623
REACTOME_DEFECTS_IN_VITAMIN_AND_COFACTOR_METABOLISM	0.4852	2.63104e-23	3.60597e-23	0.281266	3.24902e-05	1.93805e-05	0.685983	1.23959e-32	2.08015e-31	0.357086	8.94897e-05	0.000168822
REACTOME_DETOXIFICATION_OF_REACTIVE_OXYGEN_SPECIES	-0.298113	4.73073e-09	1.93166e-09	-0.355909	9.98825e-08	1.13829e-07	-0.0197377	0.768418	0.196693	-0.176408	0.0593055	0.0357718
REACTOME_NUCLEAR_PORE_COMPLEX_NPC_DISASSEMBLY	-0.380217	3.31069e-14	2.09969e-14	-0.257821	0.000146981	7.51027e-05	-0.468301	1.1528e-13	2.36315e-13	-0.456985	2.84e-07	1.22751e-06
REACTOME_GLYCOGEN_SYNTHESIS	0.437459	8.95792e-19	8.61193e-19	0.340392	3.78679e-07	3.67033e-07	0.426154	2.42481e-11	3.72823e-11	0.338088	0.000219529	0.00035854
REACTOME_REGULATION_BY_C_FLIP	0.167274	0.00122124	0.000274811	0.161977	0.0182706	0.00593943	0.396181	7.10705e-10	9.2056e-10	0.22198	0.0171119	0.0128877
REACTOME_REGULATION_OF_HSF1_MEDIATED_HEAT_SHOCK_RESPONSE	-0.465081	2.61278e-21	3.10112e-21	-0.329697	9.10465e-07	7.89811e-07	-0.433679	9.84087e-12	1.59082e-11	-0.470368	1.13158e-07	5.72499e-07
REACTOME_HSP90_CHAPERONE_CYCLE_FOR_STEROID_HORMONE_RECEPTORS_SHR	-0.274539	7.71185e-08	2.7969e-08	-0.170292	0.0130284	0.00436112	0.0518874	0.438636	0.12368	-0.071822	0.445596	0.174803
REACTOME_HSF1_ACTIVATION	-0.436563	1.07311e-18	1.02242e-18	-0.412001	4.29644e-10	8.11825e-10	-0.351629	5.98949e-08	5.8776e-08	-0.335302	0.000249214	0.000397916
REACTOME_CELLULAR_RESPONSE_TO_HEAT_STRESS	-0.417943	4.06256e-17	3.4602e-17	-0.335568	5.64781e-07	5.19747e-07	-0.445973	2.1484e-12	3.83077e-12	-0.400815	9.04266e-06	2.33897e-05
REACTOME_ATTENUATION_PHASE	-0.456246	1.79111e-20	1.97791e-20	-0.426219	9.11606e-11	2.01897e-10	-0.448759	1.50872e-12	2.74431e-12	-0.357804	8.64078e-05	0.000163785
REACTOME_HSF1_DEPENDENT_TRANSACTIVATION	-0.368095	2.39167e-13	1.40591e-13	-0.425663	9.69853e-11	2.13525e-10	-0.37778	4.81325e-09	5.49725e-09	-0.278339	0.00259527	0.00277445
REACTOME_NOTCH_HLH_TRANSCRIPTION_PATHWAY	-0.157702	0.00231605	0.000508917	-0.125192	0.0688804	0.0197426	-0.0652819	0.329653	0.0969506	-0.0529856	0.573846	0.211127
REACTOME_METABOLISM_OF_POLYAMINES	-0.237527	3.72756e-06	1.12888e-06	-0.258849	0.000137967	7.09463e-05	-0.126794	0.0575656	0.0209305	-0.0531001	0.573018	0.2109
REACTOME_APOPTOTIC_CLEAVAGE_OF_CELL_ADHESION_PROTEINS	0.154756	0.00280088	0.000610581	0.200388	0.00338723	0.00129981	0.0482928	0.471046	0.131219	0.270795	0.00342106	0.00349124
REACTOME_AMINO_ACID_TRANSPORT_ACROSS_THE_PLASMA_MEMBRANE	-0.366426	3.12018e-13	1.80735e-13	-0.568529	1.50651e-19	1.96616e-18	-0.228493	0.000552105	0.000302468	-0.469449	1.20694e-07	6.03377e-07
REACTOME_INTEGRIN_SIGNALING	0.122342	0.0184043	0.00362812	-0.107055	0.120184	0.0325406	0.129013	0.053298	0.0195867	-0.205712	0.0274144	0.0189212
REACTOME_GRB2_SOS_PROVIDES_LINKAGE_TO_MAPK_SIGNALING_FOR_INTEGRINS	0.0957537	0.0654228	0.0119821	-0.235768	0.000537232	0.000245553	0.122392	0.0668705	0.0238258	-0.138633	0.139521	0.0704344
REACTOME_DISEASES_ASSOCIATED_WITH_GLYCOSAMINOGLYCAN_METABOLISM	-0.216926	2.50353e-05	6.8619e-06	-0.174529	0.0109052	0.00371426	-0.173794	0.00899361	0.00397085	-0.305682	0.000893227	0.00113558
REACTOME_DEFECTIVE_B4GALT7_CAUSES_EDS_PROGEROID_TYPE	-0.245858	1.64021e-06	5.11618e-07	-0.222399	0.0011143	0.000473968	-0.105109	0.115903	0.0387219	-0.416913	3.57106e-06	1.05175e-05
REACTOME_DEFECTIVE_EXT2_CAUSES_EXOSTOSES_2	-0.193783	0.000172931	4.30444e-05	-0.291292	1.63223e-05	1.0513e-05	-0.265618	5.465e-05	3.52284e-05	-0.542557	3.76719e-10	4.22534e-09
REACTOME_TRANSCRIPTIONAL_REGULATION_BY_TP53	-0.397532	1.69756e-15	1.25936e-15	-0.35911	7.51941e-08	8.76703e-08	-0.373056	7.71893e-09	8.57956e-09	-0.396905	1.12509e-05	2.82507e-05
REACTOME_P130CAS_LINKAGE_TO_MAPK_SIGNALING_FOR_INTEGRINS	0.0364248	0.484267	0.0758248	-0.186145	0.0065662	0.00235267	0.189889	0.00425606	0.00199768	-0.156814	0.0941997	0.0516289
REACTOME_SIGNALING_BY_GPCR	-0.221177	1.71455e-05	4.78363e-06	-0.292262	1.52496e-05	9.8933e-06	-0.027175	0.685162	0.179201	-0.132407	0.158359	0.0776361
REACTOME_CLASS_A_1_RHODOPSIN_LIKE_RECEPTORS	-0.15665	0.00247962	0.000543395	-0.27372	5.36178e-05	3.02127e-05	-0.0650933	0.331055	0.0973091	-0.0593618	0.528573	0.198704
REACTOME_CLASS_B_2_SECRETIN_FAMILY_RECEPTORS	-0.00486185	0.925641	0.134899	-0.0209424	0.761771	0.162706	0.312984	1.67203e-06	1.32964e-06	0.154648	0.0988928	0.0536926
REACTOME_NETRIN_1_SIGNALING	-0.169451	0.00105078	0.000238254	-0.103414	0.133393	0.0356771	-0.301692	4.06566e-06	3.06563e-06	-0.106985	0.25511	0.113868
REACTOME_NEPHRIN_FAMILY_INTERACTIONS	0.133594	0.00999305	0.00204028	0.111135	0.106616	0.0292374	-0.0135772	0.8395	0.211048	0.188786	0.0433219	0.0275558
REACTOME_SEMAPHORIN_INTERACTIONS	-0.273389	8.77836e-08	3.16151e-08	-0.292864	1.46183e-05	9.52436e-06	-0.0580679	0.385998	0.111051	-0.217841	0.0193495	0.0142535
REACTOME_L1CAM_INTERACTIONS	-0.39156	4.82332e-15	3.4138e-15	-0.3677	3.45571e-08	4.40694e-08	-0.436175	7.26053e-12	1.19276e-11	-0.342905	0.000175792	0.000297243
REACTOME_NCAM_SIGNALING_FOR_NEURITE_OUT_GROWTH	-0.253383	7.6158e-07	2.4658e-07	-0.199905	0.00346655	0.00132663	-0.153791	0.0210122	0.00854166	-0.0166031	0.860203	0.286032
REACTOME_PEPTIDE_LIGAND_BINDING_RECEPTORS	-0.157389	0.00236372	0.000518984	-0.298981	9.45715e-06	6.41682e-06	-0.132569	0.0470072	0.0175525	-0.0640136	0.496715	0.189763
REACTOME_AMINE_LIGAND_BINDING_RECEPTORS	0.440444	4.88888e-19	4.82464e-19	0.472205	3.58783e-13	1.27272e-12	0.306235	2.85626e-06	2.2005e-06	0.548133	2.28794e-10	2.8655e-09
REACTOME_DSCAM_INTERACTIONS	-0.245824	1.64574e-06	5.13277e-07	-0.245741	0.000303335	0.000145688	-0.225537	0.000653839	0.000353636	-0.178365	0.0564968	0.0343681
REACTOME_SIGNALING_BY_ROBO_RECEPTORS	-0.56673	6.61691e-33	1.92934e-32	-0.383759	7.59044e-09	1.11751e-08	-0.534484	5.06073e-18	1.7131e-17	-0.327281	0.000356707	0.000533329
REACTOME_DEACTIVATION_OF_THE_BETA_CATENIN_TRANSACTIVATING_COMPLEX	-0.226624	1.04413e-05	2.9993e-06	-0.18733	0.00622464	0.00224498	-0.344277	1.16919e-07	1.10197e-07	-0.238666	0.0102086	0.00854488
REACTOME_NEGATIVE_REGULATION_OF_TCF_DEPENDENT_SIGNALING_BY_WNT_LIGAND_ANTAGONISTS	-0.127997	0.0136165	0.0027375	-0.0293471	0.670935	0.14614	-0.350114	6.88421e-08	6.6936e-08	0.0311703	0.740876	0.256533
REACTOME_DISEASES_ASSOCIATED_WITH_N_GLYCOSYLATION_OF_PROTEINS	0.146927	0.00457022	0.000970305	0.0850228	0.217626	0.0548105	0.229355	0.000525326	0.000288901	0.26578	0.00409351	0.00405676
REACTOME_DISEASES_OF_GLYCOSYLATION	-0.139324	0.00719594	0.00149446	-0.125913	0.0672836	0.0193372	0.030531	0.648735	0.171305	-0.164244	0.0794284	0.04522
REACTOME_TRNA_AMINOACYLATION	0.0389839	0.454078	0.0715764	0.0797254	0.247764	0.0615337	-0.127225	0.0567165	0.0206654	0.081761	0.38503	0.15646
REACTOME_MITOCHONDRIAL_TRNA_AMINOACYLATION	0.18034	0.000482068	0.000113886	0.171906	0.0121802	0.00410539	-0.00455542	0.945825	0.231587	0.126003	0.179652	0.0859538
REACTOME_CHEMOKINE_RECEPTORS_BIND_CHEMOKINES	-0.227473	9.6537e-06	2.78507e-06	-0.321492	1.74554e-06	1.39992e-06	-0.22756	0.000582513	0.000317749	-0.0841836	0.371057	0.15216
REACTOME_RECRUITMENT_OF_MITOTIC_CENTROSOME_PROTEINS_AND_COMPLEXES	-0.417282	4.60318e-17	3.90431e-17	-0.309838	4.2595e-06	3.10122e-06	-0.424562	2.92612e-11	4.45036e-11	-0.389949	1.64838e-05	3.95464e-05
REACTOME_RECRUITMENT_OF_NUMA_TO_MITOTIC_CENTROSOMES	-0.501653	4.85268e-25	7.74208e-25	-0.377084	1.43961e-08	1.9916e-08	-0.497697	1.7462e-15	4.69619e-15	-0.452148	3.92302e-07	1.61671e-06
REACTOME_ENERGY_DEPENDENT_REGULATION_OF_MTOR_BY_LKB1_AMPK	0.36706	2.82096e-13	1.6439e-13	0.28238	3.01354e-05	1.81456e-05	0.272669	3.38198e-05	2.25383e-05	0.132912	0.156763	0.0769963
REACTOME_ATF4_ACTIVATES_GENES_IN_RESPONSE_TO_ENDOPLASMIC_RETICULUM_STRESS	-0.243891	1.99635e-06	6.17691e-07	-0.375796	1.62604e-08	2.22046e-08	-0.214272	0.00122146	0.00062896	-0.28352	0.00213729	0.00235995
REACTOME_ATF6_ATF6_ALPHA_ACTIVATES_CHAPERONES	0.123326	0.0174784	0.00345858	0.281951	3.1023e-05	1.86138e-05	0.219336	0.000925861	0.000487715	-0.115843	0.217626	0.10017
REACTOME_PERK_REGULATES_GENE_EXPRESSION	-0.269506	1.3539e-07	4.73225e-08	-0.409894	5.3737e-10	9.80674e-10	-0.239692	0.000285185	0.000163587	-0.380988	2.66245e-05	5.97009e-05
REACTOME_IRE1ALPHA_ACTIVATES_CHAPERONES	-0.185067	0.000338877	8.15312e-05	-0.189663	0.00559876	0.00204393	-0.0736415	0.271348	0.0817918	-0.280715	0.0023753	0.00257381
REACTOME_UNFOLDED_PROTEIN_RESPONSE_UPR	-0.30003	3.72741e-09	1.53744e-09	-0.314042	3.10082e-06	2.33345e-06	-0.19494	0.00332438	0.00158842	-0.317855	0.000536975	0.000743304
REACTOME_ATF6_ATF6_ALPHA_ACTIVATES_CHAPERONE_GENES	-0.0368344	0.479364	0.0751386	0.145265	0.0345316	0.0105722	0.139815	0.036096	0.0138665	-0.204943	0.0280106	0.0192601
REACTOME_TRANSCRIPTIONAL_REGULATION_OF_WHITE_ADIPOCYTE_DIFFERENTIATION	0.0859618	0.0982872	0.0174495	0.0954043	0.166342	0.0433726	0.0832675	0.213419	0.0662488	-0.0394956	0.675158	0.239221
REACTOME_REGULATION_OF_INSULIN_LIKE_GROWTH_FACTOR_IGF_TRANSPORT_AND_UPTAKE_BY_INSULIN_LIKE_GROWTH_FACTOR_BINDING_PROTEINS_IGFBPS	0.158356	0.00221947	0.00048847	-0.0251882	0.715384	0.154327	0.125875	0.0594145	0.0215038	-0.104129	0.26809	0.118445
REACTOME_GLUCAGON_LIKE_PEPTIDE_1_GLP1_REGULATES_INSULIN_SECRETION	0.0356146	0.494046	0.0771899	-0.0276612	0.688826	0.149454	0.339338	1.81506e-07	1.66445e-07	-0.101801	0.278994	0.122259
REACTOME_OLFACTORY_SIGNALING_PATHWAY	0.377726	5.00418e-14	3.13221e-14	0.231148	0.000694562	0.000309487	0.321312	8.47816e-07	6.97492e-07	0.430206	1.59789e-06	5.37849e-06
REACTOME_SYNTHESIS_SECRETION_AND_INACTIVATION_OF_GLUCAGON_LIKE_PEPTIDE_1_GLP_1	0.329244	7.90166e-11	3.78552e-11	0.0667714	0.333275	0.0799151	0.149112	0.0253033	0.0100656	0.201554	0.0307703	0.020796
REACTOME_TRANSPORT_OF_SMALL_MOLECULES	0.527216	6.28087e-28	1.19936e-27	0.276945	4.33594e-05	2.49172e-05	0.549326	3.88815e-19	1.51532e-18	0.10809	0.250207	0.112114
REACTOME_ABC_FAMILY_PROTEINS_MEDIATED_TRANSPORT	0.419801	2.85581e-17	2.46503e-17	0.375097	1.73682e-08	2.35368e-08	0.446963	1.89531e-12	3.40608e-12	0.37668	3.33627e-05	7.23132e-05
REACTOME_NUCLEAR_RECEPTOR_TRANSCRIPTION_PATHWAY	0.699044	1.06897e-55	1.69893e-54	0.529206	1.0659e-16	7.82166e-16	0.621772	1.83685e-25	1.25844e-24	0.578589	1.26752e-11	2.69552e-10
REACTOME_BETA_CATENIN_INDEPENDENT_WNT_SIGNALING	-0.343735	9.96635e-12	5.1795e-12	-0.182627	0.0076798	0.00271051	-0.0771803	0.24892	0.0758805	-0.215829	0.0205256	0.0149652
REACTOME_COSTIMULATION_BY_THE_CD28_FAMILY	-0.199356	0.000110731	2.83088e-05	-0.31876	2.15893e-06	1.69297e-06	-0.0739665	0.269232	0.0812399	-0.143577	0.125815	0.0650543
REACTOME_RECEPTOR_TYPE_TYROSINE_PROTEIN_PHOSPHATASES	-0.0895862	0.0848531	0.0152471	-0.0280712	0.684459	0.148648	0.0798662	0.23278	0.0715431	0.0557594	0.55393	0.205618
REACTOME_CD28_CO_STIMULATION	-0.116672	0.0246172	0.00476619	-0.264067	9.96503e-05	5.29418e-05	0.0941488	0.159281	0.0512799	0.0732306	0.436701	0.172149
REACTOME_CD28_DEPENDENT_PI3K_AKT_SIGNALING	0.191306	0.000209995	5.18373e-05	-0.00234835	0.972885	0.198832	0.316849	1.22311e-06	9.88404e-07	0.1796	0.0547813	0.0335015
REACTOME_CD28_DEPENDENT_VAV1_PATHWAY	-0.283801	2.6558e-08	1.00899e-08	-0.304146	6.49687e-06	4.54853e-06	-0.290669	9.34468e-06	6.68595e-06	-0.1042	0.267762	0.11833
REACTOME_CTLA4_INHIBITORY_SIGNALING	-0.0620364	0.233253	0.0388021	-0.344233	2.741e-07	2.77167e-07	0.210743	0.00147622	0.000748064	-0.138937	0.138647	0.070099
REACTOME_GLYOXYLATE_METABOLISM_AND_GLYCINE_DEGRADATION	0.616716	3.0107e-40	1.37609e-39	0.519421	4.79617e-16	3.06456e-15	0.682521	3.36328e-32	5.08465e-31	0.570552	2.79939e-11	5.15847e-10
REACTOME_SUMOYLATION_OF_TRANSCRIPTION_COFACTORS	0.0057111	0.9127	0.133264	0.0558924	0.418155	0.0974497	-0.213625	0.00126493	0.000649238	-0.206995	0.0264446	0.0183769
REACTOME_PD_1_SIGNALING	-0.248205	1.2946e-06	4.08354e-07	-0.30997	4.21749e-06	3.07388e-06	-0.191818	0.00387564	0.00183022	-0.227832	0.0143322	0.0112211
REACTOME_COOPERATION_OF_PREFOLDIN_AND_TRIC_CCT_IN_ACTIN_AND_TUBULIN_FOLDING	-0.595546	5.56233e-37	2.04746e-36	-0.374008	1.92401e-08	2.57988e-08	-0.486617	8.88241e-15	2.11564e-14	-0.243275	0.00879781	0.00759755
REACTOME_FORMATION_OF_TUBULIN_FOLDING_INTERMEDIATES_BY_CCT_TRIC	-0.588082	6.91969e-36	2.41283e-35	-0.34024	3.83512e-07	3.71032e-07	-0.462201	2.61847e-13	5.15701e-13	-0.241416	0.00934457	0.00796673
REACTOME_POST_CHAPERONIN_TUBULIN_FOLDING_PATHWAY	-0.528861	4.01556e-28	7.80906e-28	-0.421791	1.48895e-10	3.11375e-10	-0.411734	1.28416e-10	1.81191e-10	-0.318277	0.000527376	0.000732265
REACTOME_BETA_OXIDATION_OF_VERY_LONG_CHAIN_FATTY_ACIDS	0.576593	2.95849e-34	9.19007e-34	0.560814	5.84951e-19	6.89603e-18	0.713817	2.36992e-36	6.9488e-35	0.561962	6.37821e-11	1.01941e-09
REACTOME_FOLDING_OF_ACTIN_BY_CCT_TRIC	-0.374994	7.84096e-14	4.83407e-14	-0.0806952	0.242041	0.0602706	-0.291427	8.83461e-06	6.34765e-06	-0.0490519	0.602653	0.219169
REACTOME_ASSOCIATION_OF_TRIC_CCT_WITH_TARGET_PROTEINS_DURING_BIOSYNTHESIS	-0.30634	1.67967e-09	7.1294e-10	-0.0808375	0.241208	0.0600864	-0.423753	3.21819e-11	4.86392e-11	-0.0864879	0.358059	0.148173
REACTOME_STRIATED_MUSCLE_CONTRACTION	-0.00605631	0.907446	0.132599	0.0994177	0.149144	0.0393654	-0.0244664	0.715106	0.185579	0.0727768	0.439555	0.173004
REACTOME_DISEASES_ASSOCIATED_WITH_O_GLYCOSYLATION_OF_PROTEINS	-0.121381	0.0193494	0.00380267	-0.0921844	0.181178	0.046752	-0.0300501	0.653907	0.172436	-0.119477	0.203439	0.0949036
REACTOME_PEROXISOMAL_LIPID_METABOLISM	0.679475	1.44765e-51	1.53012e-50	0.594795	1.12754e-21	2.92076e-20	0.779587	3.27837e-47	7.99073e-45	0.598313	1.65021e-12	4.24901e-11
REACTOME_SIGNAL_REGULATORY_PROTEIN_FAMILY_INTERACTIONS	-0.284255	2.51808e-08	9.60419e-09	-0.389639	4.2677e-09	6.59741e-09	-0.0393732	0.556844	0.150697	-0.0524412	0.577795	0.212211
REACTOME_PROTEIN_FOLDING	-0.581098	6.90549e-35	2.24581e-34	-0.344249	2.7372e-07	2.76844e-07	-0.45954	3.72598e-13	7.2309e-13	-0.334659	0.000256576	0.000407409
REACTOME_EICOSANOID_LIGAND_BINDING_RECEPTORS	0.104522	0.0442252	0.00829337	0.138936	0.0433017	0.012983	0.0829794	0.215013	0.0666876	-0.198839	0.0331436	0.0220754
REACTOME_NITRIC_OXIDE_STIMULATES_GUANYLATE_CYCLASE	0.017924	0.730769	0.109612	-0.113201	0.100223	0.0276513	-0.0830358	0.214701	0.0666016	-0.0219455	0.815919	0.275362
REACTOME_ADP_SIGNALLING_THROUGH_P2Y_PURINOCEPTOR_12	0.0567941	0.27522	0.0452128	-0.11243	0.102572	0.0282364	0.396897	6.58148e-10	8.56357e-10	-0.0492373	0.60128	0.218788
REACTOME_G_BETA_GAMMA_SIGNALLING_THROUGH_PI3KGAMMA	-0.0185085	0.722344	0.108485	-0.173349	0.0114635	0.00388655	0.308361	2.41645e-06	1.87923e-06	-0.179012	0.0555925	0.0339125
REACTOME_RAP1_SIGNALLING	-0.195882	0.00014642	3.68059e-05	-0.347696	2.04049e-07	2.15077e-07	-0.11708	0.0796972	0.0278192	-0.0898732	0.339482	0.142347
REACTOME_SIGNAL_AMPLIFICATION	-0.0568559	0.274697	0.0451335	-0.158053	0.0213254	0.00683737	0.366036	1.53568e-08	1.63019e-08	-0.0364338	0.699075	0.245614
REACTOME_PROSTACYCLIN_SIGNALLING_THROUGH_PROSTACYCLIN_RECEPTOR	-0.0643675	0.216123	0.0361411	-0.195044	0.0043647	0.00163281	0.301643	4.08104e-06	3.07647e-06	-0.119607	0.202944	0.0947206
REACTOME_EPHB_MEDIATED_FORWARD_SIGNALING	-0.290643	1.1782e-08	4.67178e-09	-0.252824	0.000199201	9.88695e-05	-0.05939	0.375256	0.10841	-0.248629	0.00737695	0.00659201
REACTOME_EPHA_MEDIATED_GROWTH_CONE_COLLAPSE	-0.0424558	0.414863	0.0659715	-0.0458019	0.507144	0.114948	0.0379799	0.570898	0.153915	0.316853	0.000560409	0.000769969
REACTOME_EPHRIN_SIGNALING	-0.432333	2.49875e-18	2.32192e-18	-0.456842	2.50402e-12	7.28131e-12	-0.141612	0.0337489	0.013054	-0.295818	0.00132827	0.0015922
REACTOME_EPH_EPHRIN_MEDIATED_REPULSION_OF_CELLS	-0.438143	7.80191e-19	7.54505e-19	-0.28518	2.49106e-05	1.53266e-05	-0.0036436	0.956657	0.23362	-0.194961	0.0368014	0.0240511
REACTOME_MUSCLE_CONTRACTION	0.00509608	0.92207	0.134448	-0.0252128	0.715118	0.154279	0.200113	0.0025652	0.00124633	0.131349	0.161738	0.0789836
REACTOME_G_PROTEIN_BETA_GAMMA_SIGNALLING	-0.198498	0.000118697	3.02276e-05	-0.295956	1.17445e-05	7.81041e-06	0.134673	0.0435865	0.0164187	-0.241393	0.00935173	0.00797149
REACTOME_TRAFFICKING_OF_AMPA_RECEPTORS	-0.0932107	0.0729391	0.0132595	-0.0113028	0.870043	0.181632	-0.0412679	0.538004	0.146366	-0.15148	0.106086	0.0568354
REACTOME_SEMA3A_PAK_DEPENDENT_AXON_REPULSION	-0.507611	1.08279e-25	1.81964e-25	-0.465197	8.80991e-13	2.89954e-12	-0.333084	3.13331e-07	2.7571e-07	-0.483744	4.33396e-08	2.50975e-07
REACTOME_SEMA3A_PLEXIN_REPULSION_SIGNALING_BY_INHIBITING_INTEGRIN_ADHESION	-0.322571	1.97741e-10	9.08828e-11	-0.230601	0.000715779	0.000318001	0.0823099	0.21875	0.0677142	-0.326835	0.000363784	0.000541826
REACTOME_CRMPS_IN_SEMA3A_SIGNALING	-0.334412	3.82307e-11	1.89466e-11	-0.351751	1.43764e-07	1.57621e-07	0.10114	0.130399	0.0429663	-0.302313	0.00102448	0.00127799
REACTOME_ACETYLCHOLINE_REGULATES_INSULIN_SECRETION	-0.296342	5.88724e-09	2.38729e-09	-0.184652	0.00701983	0.00249879	-0.259727	8.07801e-05	5.07145e-05	-0.322112	0.000447128	0.000638118
REACTOME_ADRENALINE_NORADRENALINE_INHIBITS_INSULIN_SECRETION	-0.156518	0.00250086	0.000547859	-0.145921	0.0337152	0.0103479	0.326883	5.32091e-07	4.52288e-07	-0.171906	0.066202	0.0391212
REACTOME_REGULATION_OF_LIPID_METABOLISM_BY_PPARALPHA	0.596241	4.38357e-37	1.62585e-36	0.430014	5.95227e-11	1.36236e-10	0.501499	9.8577e-16	2.75127e-15	0.198883	0.0331045	0.0220546
REACTOME_CIRCADIAN_CLOCK	0.365164	3.81075e-13	2.19258e-13	0.287729	2.09095e-05	1.31335e-05	0.240708	0.000268184	0.000154643	0.0089526	0.924347	0.300943
REACTOME_FREE_FATTY_ACIDS_REGULATE_INSULIN_SECRETION	-0.197754	0.000126032	3.19813e-05	-0.268107	7.71018e-05	4.19402e-05	-0.260159	7.85254e-05	4.93839e-05	-0.121564	0.195597	0.0919867
REACTOME_INCRETIN_SYNTHESIS_SECRETION_AND_INACTIVATION	0.279419	4.41927e-08	1.64118e-08	0.0275044	0.690499	0.149763	0.115724	0.0832713	0.0289162	0.190798	0.0410987	0.0263776
REACTOME_SEMA4D_IN_SEMAPHORIN_SIGNALING	-0.0317878	0.541621	0.0837937	-0.0382083	0.580103	0.128906	0.167025	0.0121049	0.00519125	0.0734358	0.435413	0.171763
REACTOME_SIALIC_ACID_METABOLISM	0.326405	1.17063e-10	5.51383e-11	0.00729001	0.915965	0.189403	0.367519	1.32981e-08	1.42775e-08	0.266566	0.00398096	0.00396342
REACTOME_SUMOYLATION_OF_SUMOYLATION_PROTEINS	-0.329428	7.7019e-11	3.69505e-11	-0.167496	0.0146211	0.00484656	-0.431849	1.22798e-11	1.95709e-11	-0.352118	0.000113782	0.000207194
REACTOME_CA2_PATHWAY	0.0419736	0.420188	0.0667383	0.0152205	0.825625	0.173972	0.118858	0.0751996	0.0264223	-0.258639	0.00525539	0.00499535
REACTOME_PCP_CE_PATHWAY	-0.374545	8.43829e-14	5.1877e-14	-0.189373	0.00567329	0.00206813	-0.0516704	0.440556	0.124131	-0.160811	0.0860041	0.0480927
REACTOME_SUMOYLATION_OF_INTRACELLULAR_RECEPTORS	0.67176	5.03954e-50	4.68122e-49	0.624574	2.47892e-24	1.72104e-22	0.576128	2.6986e-21	1.32169e-20	0.499696	1.30596e-08	9.03154e-08
REACTOME_G_ALPHA_Q_SIGNALLING_EVENTS	-0.119842	0.0209512	0.0040987	-0.279446	3.67103e-05	2.15638e-05	0.0474405	0.478919	0.133031	-0.20864	0.0252432	0.0176951
REACTOME_G_ALPHA_12_13_SIGNALLING_EVENTS	-0.105713	0.0418496	0.00787264	-0.103676	0.132407	0.0354456	0.152066	0.0225147	0.00908281	-0.224186	0.0160137	0.0122446
REACTOME_SEMA4D_INDUCED_CELL_MIGRATION_AND_GROWTH_CONE_COLLAPSE	-0.0353866	0.496816	0.0775761	-0.0336036	0.626598	0.137814	0.0275358	0.681208	0.178351	-0.029742	0.752357	0.259477
REACTOME_OTHER_SEMAPHORIN_INTERACTIONS	-0.411634	1.32369e-16	1.06824e-16	-0.394987	2.5029e-09	4.05148e-09	-0.399816	4.80237e-10	6.35009e-10	-0.352975	0.000109199	0.000200028
REACTOME_TRAFFICKING_OF_GLUR2_CONTAINING_AMPA_RECEPTORS	-0.176397	0.000642549	0.000149563	-0.163746	0.0170233	0.00557069	-0.123861	0.0636376	0.0228043	-0.181048	0.0528246	0.0325017
REACTOME_P2Y_RECEPTORS	-0.14879	0.00407584	0.00087164	-0.181692	0.00800309	0.00281292	-0.127435	0.0563055	0.0205367	-0.121434	0.19608	0.0921677
REACTOME_NUCLEOTIDE_LIKE_PURINERGIC_RECEPTORS	-0.328248	9.07309e-11	4.32224e-11	-0.218555	0.00136385	0.000568648	-0.214906	0.0011802	0.000609594	-0.328078	0.000344371	0.000518361
REACTOME_PLATELET_HOMEOSTASIS	-0.164675	0.00145797	0.000325282	-0.268855	7.34915e-05	4.01693e-05	0.0853019	0.202406	0.0632445	-0.170293	0.0688275	0.0403632
REACTOME_REDUCTION_OF_CYTOSOLIC_CA_LEVELS	-0.256993	5.22528e-07	1.73194e-07	-0.253505	0.000191181	9.52185e-05	-0.203579	0.00214859	0.00105676	-0.239688	0.00987964	0.00832724
REACTOME_PLATELET_CALCIUM_HOMEOSTASIS	-0.347198	5.97953e-12	3.1528e-12	-0.319047	2.11145e-06	1.65958e-06	-0.0576059	0.389794	0.111979	-0.270215	0.0034934	0.00355112
REACTOME_CGMP_EFFECTS	-0.0593634	0.25405	0.0419955	-0.172522	0.0118696	0.00401085	-0.153294	0.0214361	0.00869518	-0.092647	0.324725	0.137608
REACTOME_G_ALPHA_S_SIGNALLING_EVENTS	-0.103876	0.0455601	0.00852863	-0.121439	0.077687	0.0220098	0.277352	2.44095e-05	1.66278e-05	0.17831	0.0565746	0.0344072
REACTOME_ADP_SIGNALLING_THROUGH_P2Y_PURINOCEPTOR_1	-0.141084	0.00649015	0.00135454	-0.223518	0.00104996	0.000449479	0.331799	3.50002e-07	3.05776e-07	-0.10869	0.247573	0.111167
REACTOME_G_ALPHA_I_SIGNALLING_EVENTS	-0.281422	3.50546e-08	1.31688e-08	-0.336406	5.27161e-07	4.89367e-07	-0.10527	0.11534	0.0385566	-0.140491	0.134242	0.0683925
REACTOME_G_ALPHA_Z_SIGNALLING_EVENTS	-0.0864762	0.0962834	0.017115	-0.118402	0.085466	0.0239785	0.140582	0.0350781	0.0135155	-0.144133	0.12434	0.0644597
REACTOME_DCC_MEDIATED_ATTRACTIVE_SIGNALING	0.104264	0.0447533	0.00838655	0.0779898	0.258242	0.0638285	-0.0604262	0.366967	0.106358	0.38594	2.04627e-05	4.76568e-05
REACTOME_ADHERENS_JUNCTIONS_INTERACTIONS	0.229672	7.86827e-06	2.29247e-06	0.0605733	0.380186	0.0897255	-0.0357001	0.594249	0.159209	-0.085391	0.36421	0.150069
REACTOME_NCAM1_INTERACTIONS	-0.215889	2.7427e-05	7.48974e-06	-0.125646	0.0678709	0.0194865	-0.108044	0.106014	0.0357932	-0.0386197	0.681968	0.241053
REACTOME_CALCITONIN_LIKE_LIGAND_RECEPTORS	0.100794	0.052402	0.00972815	0.0731923	0.288772	0.0704784	0.350498	6.64629e-08	6.47733e-08	0.126291	0.178651	0.0855719
REACTOME_TIGHT_JUNCTION_INTERACTIONS	0.294929	7.00202e-09	2.82722e-09	0.416861	2.54971e-10	5.11102e-10	0.423951	3.14418e-11	4.75961e-11	0.533163	8.55298e-10	8.54372e-09
REACTOME_GLUCAGON_TYPE_LIGAND_RECEPTORS	-0.0869462	0.0944813	0.0168232	-0.0811681	0.239283	0.0596597	0.347709	8.5747e-08	8.23201e-08	0.163218	0.0813499	0.0460701
REACTOME_CLASS_C_3_METABOTROPIC_GLUTAMATE_PHEROMONE_RECEPTORS	-0.0252234	0.628191	0.0957379	0.0534326	0.438964	0.101627	0.0197398	0.768394	0.196688	0.262202	0.00464335	0.00450386
REACTOME_CELL_CELL_JUNCTION_ORGANIZATION	0.316354	4.55637e-10	2.03959e-10	0.384984	6.73834e-09	1.00215e-08	0.277391	2.43427e-05	1.65849e-05	0.352091	0.000113933	0.000207428
REACTOME_SYNTHESIS_SECRETION_AND_DEACYLATION_OF_GHRELIN	0.0573858	0.270241	0.0444578	-0.179989	0.00862252	0.00300678	-0.128921	0.0534699	0.0196414	0.0459072	0.626132	0.225772
REACTOME_REGULATION_OF_INSULIN_SECRETION	-0.153357	0.00306215	0.000664776	-0.145576	0.0341425	0.0104655	0.157926	0.0177595	0.00734123	-0.237735	0.0105166	0.00874599
REACTOME_TRANSPORT_OF_BILE_SALTS_AND_ORGANIC_ACIDS_METAL_IONS_AND_AMINE_COMPOUNDS	0.57079	1.86465e-33	5.58123e-33	0.410355	5.11777e-10	9.41613e-10	0.514204	1.38389e-16	4.1803e-16	0.359398	7.99166e-05	0.000153017
REACTOME_TRANSPORT_OF_INORGANIC_CATIONS_ANIONS_AND_AMINO_ACIDS_OLIGOPEPTIDES	-0.0993854	0.0558023	0.0103205	-0.223599	0.00104546	0.000447754	0.139769	0.0361576	0.0138877	-0.268172	0.00375939	0.0037771
REACTOME_TRANSPORT_OF_VITAMINS_NUCLEOSIDES_AND_RELATED_MOLECULES	0.544777	4.6476e-30	1.07597e-29	0.354769	1.10432e-07	1.24669e-07	0.465161	1.76222e-13	3.54622e-13	0.204403	0.0284361	0.0195004
REACTOME_SLC_MEDIATED_TRANSMEMBRANE_TRANSPORT	0.487211	1.63364e-23	2.29947e-23	0.292773	1.47118e-05	9.57924e-06	0.491093	4.63665e-15	1.15321e-14	0.122239	0.19311	0.0910516
REACTOME_METAL_ION_SLC_TRANSPORTERS	0.414741	7.42146e-17	6.16075e-17	0.239103	0.000444937	0.000206827	-0.00959282	0.886216	0.220206	0.0875611	0.352103	0.146322
REACTOME_ERCC6_CSB_AND_EHMT2_G9A_POSITIVELY_REGULATE_RRNA_EXPRESSION	-0.564712	1.23388e-32	3.53868e-32	-0.505388	3.81753e-15	1.95744e-14	-0.665298	3.95954e-30	4.29438e-29	-0.353405	0.000106963	0.0001965
REACTOME_SPHINGOLIPID_METABOLISM	0.0484985	0.351573	0.0567141	0.0204329	0.767398	0.163711	-0.0414481	0.53623	0.145972	0.108994	0.246246	0.110688
REACTOME_ACTIVATION_OF_RAC1	-0.290719	1.16742e-08	4.63092e-09	-0.293636	1.3844e-05	9.06755e-06	-0.299848	4.68424e-06	3.49865e-06	-0.253328	0.00630137	0.00579488
REACTOME_THROMBOXANE_SIGNALLING_THROUGH_TP_RECEPTOR	0.0300573	0.563858	0.0868766	-0.0940976	0.172249	0.0447267	0.356108	3.95144e-08	3.97439e-08	-0.179967	0.0542799	0.0332464
REACTOME_DEADENYLATION_DEPENDENT_MRNA_DECAY	-0.343293	1.06338e-11	5.51717e-12	-0.107849	0.117443	0.0318801	-0.333167	3.11087e-07	2.73922e-07	-0.284459	0.00206257	0.00229136
REACTOME_DEADENYLATION_OF_MRNA	-0.130764	0.0117012	0.00237156	0.0228587	0.740717	0.158924	-0.331156	3.69855e-07	3.2196e-07	-0.114809	0.221787	0.101717
REACTOME_MRNA_DECAY_BY_3_TO_5_EXORIBONUCLEASE	-0.174144	0.000755239	0.000174452	-0.102007	0.138785	0.0369356	-0.122471	0.0666933	0.02377	-0.206312	0.0269571	0.0186642
REACTOME_MRNA_DECAY_BY_5_TO_3_EXORIBONUCLEASE	-0.383692	1.84947e-14	1.20998e-14	-0.244841	0.000319692	0.000152953	-0.323047	7.34011e-07	6.10311e-07	-0.368524	5.06971e-05	0.000101721
REACTOME_GP1B_IX_V_ACTIVATION_SIGNALLING	-0.122723	0.0180407	0.00356171	-0.153143	0.0257618	0.00811236	0.0577655	0.38848	0.111658	-0.0885238	0.346813	0.144664
REACTOME_VASOPRESSIN_REGULATES_RENAL_WATER_HOMEOSTASIS_VIA_AQUAPORINS	0.127652	0.0138733	0.00278611	-0.0152658	0.825114	0.173883	0.134622	0.0436671	0.0164456	-0.0453233	0.630534	0.226999
REACTOME_PASSIVE_TRANSPORT_BY_AQUAPORINS	0.610093	3.36639e-39	1.42326e-38	0.51877	5.2925e-16	3.34683e-15	0.595301	5.77157e-23	3.1297e-22	0.328386	0.000339714	0.000512657
REACTOME_PLATELET_SENSITIZATION_BY_LDL	0.0895311	0.0850458	0.0152789	-0.162541	0.0178647	0.00581997	0.174636	0.00866095	0.00383643	-0.112241	0.232369	0.105627
REACTOME_LYSOSOME_VESICLE_BIOGENESIS	-0.327493	1.0074e-10	4.77662e-11	-0.482572	9.14409e-14	3.50974e-13	-0.0334951	0.617239	0.164355	-0.3836	2.31851e-05	5.29938e-05
REACTOME_GOLGI_ASSOCIATED_VESICLE_BIOGENESIS	0.0753126	0.147677	0.0254682	-0.189334	0.00568357	0.00207146	0.101133	0.130427	0.0429745	-0.18106	0.0528088	0.0324936
REACTOME_ZINC_TRANSPORTERS	0.218888	2.10409e-05	5.80309e-06	0.130763	0.0573216	0.0167572	-0.140511	0.0351707	0.0135475	-0.089376	0.342171	0.1432
REACTOME_RECYCLING_PATHWAY_OF_L1	-0.515277	1.50414e-26	2.62634e-26	-0.416752	2.58012e-10	5.16651e-10	-0.380595	3.61955e-09	4.21341e-09	-0.386181	2.02004e-05	4.71366e-05
REACTOME_UNBLOCKING_OF_NMDA_RECEPTORS_GLUTAMATE_BINDING_AND_ACTIVATION	0.103364	0.0466403	0.00871862	0.247816	0.000268505	0.000130032	0.166879	0.0121816	0.0052206	0.237924	0.0104533	0.00870487
REACTOME_DEPOLYMERISATION_OF_THE_NUCLEAR_LAMINA	-0.226141	1.0916e-05	3.12755e-06	-0.3039	6.61498e-06	4.62409e-06	-0.177641	0.00756133	0.00338821	-0.468711	1.27086e-07	6.28999e-07
REACTOME_ZINC_INFLUX_INTO_CELLS_BY_THE_SLC39_GENE_FAMILY	-0.0299601	0.565119	0.0870522	-0.041558	0.547323	0.122539	-0.287993	1.13775e-05	8.05007e-06	-0.192463	0.0393319	0.025426
REACTOME_NA_CL_DEPENDENT_NEUROTRANSMITTER_TRANSPORTERS	0.601704	6.60846e-38	2.51144e-37	0.416254	2.72269e-10	5.42506e-10	0.570712	7.64242e-21	3.61716e-20	0.394617	1.27693e-05	3.15935e-05
REACTOME_CREB1_PHOSPHORYLATION_THROUGH_THE_ACTIVATION_OF_ADENYLATE_CYCLASE	0.0977006	0.0601085	0.0110673	0.0946593	0.169691	0.0441416	-0.130926	0.0498319	0.0184739	0.0529304	0.574246	0.211237
REACTOME_CREB1_PHOSPHORYLATION_THROUGH_NMDA_RECEPTOR_MEDIATED_ACTIVATION_OF_RAS_SIGNALING	0.091952	0.0769117	0.013927	0.132244	0.054535	0.0160196	0.0140671	0.833791	0.209914	-0.0570733	0.544614	0.203098
REACTOME_ACTIVATION_OF_NMDA_RECEPTORS_AND_POSTSYNAPTIC_EVENTS	-0.135746	0.0088459	0.00181801	-0.165127	0.0161014	0.00529498	-0.0312163	0.641394	0.169696	-0.173126	0.064273	0.0381981
REACTOME_RAS_ACTIVATION_UPON_CA2_INFLUX_THROUGH_NMDA_RECEPTOR	0.0250236	0.630916	0.096109	0.121026	0.0787115	0.0222712	0.0307622	0.646254	0.170762	0.112655	0.230639	0.104989
REACTOME_INTERACTION_BETWEEN_L1_AND_ANKYRINS	0.0713926	0.169992	0.0289699	0.0102284	0.882302	0.183721	-0.00655184	0.922146	0.227106	0.136305	0.146354	0.0730229
REACTOME_SIGNAL_TRANSDUCTION_BY_L1	-0.219943	1.91506e-05	5.302e-06	-0.18352	0.00738241	0.00261555	-0.243159	0.000230963	0.00013482	-0.202469	0.0300032	0.0203743
REACTOME_SMOOTH_MUSCLE_CONTRACTION	0.00105201	0.983888	0.14218	-0.0435234	0.528523	0.11901	-0.00851191	0.898964	0.222668	0.156171	0.0955743	0.0522374
REACTOME_AQUAPORIN_MEDIATED_TRANSPORT	0.434105	1.75625e-18	1.64548e-18	0.322553	1.60635e-06	1.30196e-06	0.384815	2.34911e-09	2.82084e-09	0.152581	0.103542	0.055732
REACTOME_TAK1_ACTIVATES_NFKB_BY_PHOSPHORYLATION_AND_ACTIVATION_OF_IKKS_COMPLEX	0.100747	0.0525113	0.00974727	-0.251622	0.000214113	0.000105591	0.0654446	0.328446	0.0966417	-0.00974567	0.917668	0.299419
REACTOME_TYPE_I_HEMIDESMOSOME_ASSEMBLY	0.0572392	0.271469	0.0446441	0.178997	0.00900261	0.00312536	0.365398	1.6335e-08	1.72609e-08	0.13578	0.147929	0.0736108
REACTOME_BIOSYNTHESIS_OF_THE_N_GLYCAN_PRECURSOR_DOLICHOL_LIPID_LINKED_OLIGOSACCHARIDE_LLO_AND_TRANSFER_TO_A_NASCENT_PROTEIN	0.145456	0.00499783	0.001056	-0.0770036	0.264329	0.0651517	0.377565	4.91885e-09	5.6112e-09	0.315172	0.00060183	0.0008168
REACTOME_ASPARAGINE_N_LINKED_GLYCOSYLATION	0.189602	0.000239674	5.87852e-05	0.103911	0.131527	0.0352388	0.289861	9.91876e-06	7.07427e-06	0.116865	0.213568	0.0986499
REACTOME_SYNTHESIS_OF_SUBSTRATES_IN_N_GLYCAN_BIOSYTHESIS	0.113848	0.0283361	0.00542939	-0.164688	0.0163895	0.00538145	0.346833	9.2838e-08	8.87042e-08	0.225441	0.0154166	0.0118867
REACTOME_CELL_EXTRACELLULAR_MATRIX_INTERACTIONS	-0.154518	0.0028439	0.000619523	-0.275845	4.66303e-05	2.66168e-05	-0.124494	0.0622844	0.0223835	0.00346819	0.970656	0.311326
REACTOME_INTERLEUKIN_1_FAMILY_SIGNALING	-0.200295	0.000102597	2.6334e-05	-0.284114	2.67903e-05	1.63506e-05	-0.0323394	0.62944	0.167062	-0.068267	0.468494	0.181597
REACTOME_CELL_JUNCTION_ORGANIZATION	0.182592	0.000407986	9.7216e-05	0.265408	9.1555e-05	4.90287e-05	0.271722	3.60996e-05	2.39319e-05	0.297049	0.00126505	0.00152852
REACTOME_INTERLEUKIN_12_FAMILY_SIGNALING	-0.178086	0.000568569	0.0001332	-0.290867	1.68146e-05	1.07956e-05	-0.37634	5.56334e-09	6.30818e-09	-0.211465	0.0232891	0.0165815
REACTOME_INTERLEUKIN_17_SIGNALING	0.128902	0.0129617	0.00261306	-0.107472	0.118741	0.0321933	0.0556374	0.406224	0.115964	-0.0425692	0.651469	0.232782
REACTOME_SIGNALING_BY_INTERLEUKINS	-0.228277	8.96001e-06	2.59484e-06	-0.307627	5.02377e-06	3.59211e-06	-0.228775	0.000543195	0.000297965	-0.169902	0.0694755	0.0406684
REACTOME_OTHER_INTERLEUKIN_SIGNALING	-0.371058	1.48628e-13	8.92268e-14	-0.32708	1.12287e-06	9.51498e-07	-0.0493463	0.461414	0.12899	-0.189966	0.0420066	0.0268613
REACTOME_MAPK_TARGETS_NUCLEAR_EVENTS_MEDIATED_BY_MAP_KINASES	0.0917596	0.077534	0.0140311	-0.064054	0.353366	0.0841501	0.0534392	0.425048	0.120468	-0.165791	0.0766004	0.0439523
REACTOME_ACTIVATED_TAK1_MEDIATES_P38_MAPK_ACTIVATION	-0.0372124	0.474863	0.0745075	-0.279375	3.68854e-05	2.16531e-05	-0.0188427	0.77864	0.198789	-0.117717	0.210224	0.0973897
REACTOME_JNK_C_JUN_KINASES_PHOSPHORYLATION_AND_ACTIVATION_MEDIATED_BY_ACTIVATED_HUMAN_TAK1	0.0459428	0.37756	0.0605474	-0.222903	0.0010849	0.000462816	-0.238186	0.00031225	0.0001778	0.013782	0.883773	0.291585
REACTOME_ACTIVATION_OF_THE_AP_1_FAMILY_OF_TRANSCRIPTION_FACTORS	0.0659817	0.204801	0.0343671	-0.104369	0.129824	0.0348372	-0.0272266	0.684596	0.179079	-0.142961	0.127463	0.0657148
REACTOME_BUTYRATE_RESPONSE_FACTOR_1_BRF1_BINDS_AND_DESTABILIZES_MRNA	-0.340218	1.6637e-11	8.50473e-12	-0.294521	1.3004e-05	8.5664e-06	-0.324811	6.33453e-07	5.31774e-07	-0.414096	4.21623e-06	1.20333e-05
REACTOME_AUF1_HNRNP_D0_BINDS_AND_DESTABILIZES_MRNA	-0.199203	0.000112112	2.86423e-05	-0.206147	0.00255912	0.00101082	0.000987148	0.988252	0.239488	-0.0470357	0.617661	0.2234
REACTOME_TRISTETRAPROLIN_TTP_ZFP36_BINDS_AND_DESTABILIZES_MRNA	-0.346388	6.74283e-12	3.53659e-12	-0.276065	4.59589e-05	2.62698e-05	-0.403204	3.3182e-10	4.49758e-10	-0.40495	7.15547e-06	1.90366e-05
REACTOME_REGULATION_OF_MRNA_STABILITY_BY_PROTEINS_THAT_BIND_AU_RICH_ELEMENTS	-0.347574	5.65512e-12	2.98846e-12	-0.332653	7.16782e-07	6.40763e-07	-0.167025	0.0121049	0.00519125	-0.237518	0.0105896	0.00879324
REACTOME_KSRP_KHSRP_BINDS_AND_DESTABILIZES_MRNA	-0.35965	9.03636e-13	5.05209e-13	-0.329834	9.00503e-07	7.82223e-07	-0.25397	0.00011731	7.19028e-05	-0.302124	0.00103235	0.00128636
REACTOME_IONOTROPIC_ACTIVITY_OF_KAINATE_RECEPTORS	-0.39939	1.2212e-15	9.19565e-16	-0.246506	0.000290034	0.00013974	-0.262213	6.85787e-05	4.34609e-05	-0.228755	0.0139316	0.0109699
REACTOME_ACTIVATION_OF_KAINATE_RECEPTORS_UPON_GLUTAMATE_BINDING	-0.355091	1.82252e-12	9.99025e-13	-0.415068	3.09419e-10	6.08697e-10	0.0440292	0.511131	0.140354	-0.310358	0.000736501	0.000962414
REACTOME_INTERLEUKIN_2_FAMILY_SIGNALING	-0.25455	6.74708e-07	2.20061e-07	-0.30802	4.87904e-06	3.50044e-06	-0.164529	0.0134715	0.00570968	-0.167539	0.0735026	0.0425406
REACTOME_TRANSCRIPTIONAL_REGULATION_OF_PLURIPOTENT_STEM_CELLS	0.130338	0.0119796	0.00242513	0.129764	0.059267	0.017268	-0.229138	0.000531938	0.00029226	-0.115981	0.217075	0.0999639
REACTOME_MITOTIC_G2_G2_M_PHASES	-0.527211	6.29094e-28	1.20119e-27	-0.400032	1.4997e-09	2.51684e-09	-0.450251	1.24684e-12	2.29923e-12	-0.477534	6.80177e-08	3.72044e-07
REACTOME_MITOTIC_G1_PHASE_AND_G1_S_TRANSITION	-0.47543	2.54915e-22	3.26788e-22	-0.375379	1.69126e-08	2.29914e-08	-0.381696	3.23554e-09	3.79441e-09	-0.440907	8.15502e-07	3.00413e-06
REACTOME_SUMOYLATION_OF_CHROMATIN_ORGANIZATION_PROTEINS	-0.388303	8.45124e-15	5.81688e-15	-0.294062	1.34333e-05	8.82325e-06	-0.507834	3.74174e-16	1.08938e-15	-0.456342	2.96549e-07	1.26995e-06
REACTOME_THROMBIN_SIGNALLING_THROUGH_PROTEINASE_ACTIVATED_RECEPTORS_PARS	-0.178081	0.000568741	0.000133238	-0.270727	6.51399e-05	3.6025e-05	0.204278	0.00207244	0.00102251	-0.209792	0.02443	0.0172268
REACTOME_SUMOYLATION_OF_RNA_BINDING_PROTEINS	-0.402258	7.31699e-16	5.61897e-16	-0.313418	3.25145e-06	2.43321e-06	-0.474403	4.99172e-14	1.07073e-13	-0.40551	6.93042e-06	1.85119e-05
REACTOME_ASYMMETRIC_LOCALIZATION_OF_PCP_PROTEINS	-0.276017	6.52271e-08	2.38462e-08	-0.212833	0.00183101	0.000745528	0.0285103	0.670575	0.176057	-0.130375	0.164901	0.0802348
REACTOME_SUMOYLATION_OF_DNA_REPLICATION_PROTEINS	-0.446312	1.461e-19	1.49691e-19	-0.328018	1.04184e-06	8.89656e-07	-0.489804	5.59702e-15	1.37752e-14	-0.490708	2.58658e-08	1.61113e-07
REACTOME_DEGRADATION_OF_AXIN	-0.137524	0.00798819	0.00165025	-0.0377555	0.584603	0.129776	-0.0323604	0.629217	0.167012	0.0995833	0.289654	0.12593
REACTOME_DEGRADATION_OF_DVL	-0.232672	5.93312e-06	1.75359e-06	-0.178698	0.00912012	0.00316185	0.0481448	0.472408	0.131533	-0.135015	0.150249	0.0744713
REACTOME_DISASSEMBLY_OF_THE_DESTRUCTION_COMPLEX_AND_RECRUITMENT_OF_AXIN_TO_THE_MEMBRANE	0.0375251	0.471156	0.0739867	-0.0145347	0.833365	0.175317	0.0842362	0.208123	0.0647948	-0.0555976	0.555082	0.205928
REACTOME_REGULATION_OF_FZD_BY_UBIQUITINATION	0.381999	2.45845e-14	1.57784e-14	0.362999	5.3034e-08	6.44493e-08	0.146173	0.028367	0.0111482	0.354095	0.000103461	0.000191069
REACTOME_REPRESSION_OF_WNT_TARGET_GENES	-0.1602	0.0019663	0.000434564	-0.0605274	0.380549	0.0898002	-0.394105	8.87152e-10	1.1341e-09	-0.0584109	0.535209	0.20053
REACTOME_SUMOYLATION_OF_DNA_METHYLATION_PROTEINS	-0.494632	2.7383e-24	4.13536e-24	-0.468198	6.01175e-13	2.04662e-12	-0.427449	2.0796e-11	3.22172e-11	-0.376471	3.37273e-05	7.29803e-05
REACTOME_SUMOYLATION_OF_IMMUNE_RESPONSE_PROTEINS	-0.279298	4.48128e-08	1.66293e-08	-0.221055	0.00119634	0.000504743	-0.00985462	0.883132	0.219608	-0.0857658	0.362101	0.149421
REACTOME_SIGNALING_BY_WNT_IN_CANCER	0.165202	0.00140687	0.000314399	0.217406	0.0014478	0.000600623	-0.188108	0.00463705	0.00216357	0.210865	0.0236928	0.0168112
REACTOME_SIGNALING_BY_CTNNB1_PHOSPHO_SITE_MUTANTS	0.286628	1.9033e-08	7.38852e-09	0.161541	0.01859	0.00603306	0.262669	6.6534e-05	4.22686e-05	0.153188	0.102158	0.0551275
REACTOME_INTERCONVERSION_OF_NUCLEOTIDE_DI_AND_TRIPHOSPHATES	-0.310435	9.90989e-10	4.28117e-10	-0.221221	0.00118593	0.000500869	0.0848067	0.205048	0.0639601	-0.00261594	0.977864	0.312914
REACTOME_PRESYNAPTIC_FUNCTION_OF_KAINATE_RECEPTORS	-0.231265	6.77632e-06	1.98754e-06	-0.331415	7.92549e-07	6.98987e-07	0.270074	4.04148e-05	2.65968e-05	-0.213694	0.02184	0.0157435
REACTOME_GPCR_LIGAND_BINDING	-0.142918	0.00582147	0.00122106	-0.255336	0.0001711	8.59699e-05	0.0142736	0.831387	0.209435	-0.0207184	0.826045	0.27783
REACTOME_WNT5A_DEPENDENT_INTERNALIZATION_OF_FZD4	-0.210162	4.50356e-05	1.20008e-05	-0.094653	0.16972	0.0441482	0.0660857	0.323719	0.0954293	-0.237396	0.0106309	0.00881994
REACTOME_INTERLEUKIN_3_INTERLEUKIN_5_AND_GM_CSF_SIGNALING	-0.18157	0.000440175	0.000104419	-0.240496	0.000410923	0.000192493	-0.0876533	0.190196	0.059929	-0.211457	0.0232944	0.0165845
REACTOME_WNT5A_DEPENDENT_INTERNALIZATION_OF_FZD2_FZD5_AND_ROR2	-0.357425	1.27443e-12	7.05494e-13	-0.121463	0.0776296	0.0219951	-0.238504	0.000306351	0.00017472	-0.305162	0.000912454	0.00115678
REACTOME_O_LINKED_GLYCOSYLATION	-0.248613	1.24202e-06	3.92762e-07	-0.212979	0.00181746	0.00074047	-0.0523889	0.434218	0.122639	-0.214708	0.0212069	0.0153708
REACTOME_O_GLYCOSYLATION_OF_TSR_DOMAIN_CONTAINING_PROTEINS	0.0422911	0.416677	0.0662329	-0.0105899	0.878174	0.183018	0.00392489	0.953314	0.232994	-0.0186115	0.843497	0.282044
REACTOME_MITOPHAGY	-0.385861	1.28156e-14	8.58556e-15	-0.348771	1.8604e-07	1.98289e-07	0.0263496	0.694238	0.181144	0.00931954	0.921256	0.300238
REACTOME_PINK1_PRKN_MEDIATED_MITOPHAGY	-0.111218	0.0322241	0.00614038	0.0729303	0.290506	0.0708524	0.104823	0.116902	0.0390148	0.137899	0.141648	0.0712468
REACTOME_UPTAKE_AND_FUNCTION_OF_ANTHRAX_TOXINS	-0.0793912	0.126902	0.0221519	-0.0175613	0.799338	0.169371	0.0251902	0.70706	0.183875	0.0071021	0.939952	0.304476
REACTOME_RIPK1_MEDIATED_REGULATED_NECROSIS	-0.0745522	0.151822	0.0261203	-0.095255	0.167009	0.043526	0.167685	0.0117646	0.00506046	0.056442	0.54908	0.204309
REACTOME_REGULATED_NECROSIS	-0.363534	4.92746e-13	2.81123e-13	-0.316865	2.49874e-06	1.92743e-06	-0.125138	0.0609319	0.0219705	-0.0912542	0.332083	0.139983
REACTOME_VEGFR2_MEDIATED_VASCULAR_PERMEABILITY	-0.0383517	0.461436	0.0726171	-0.0749953	0.277026	0.0679314	-0.0422208	0.528651	0.144286	0.17253	0.0652099	0.0386477
REACTOME_VEGFR2_MEDIATED_CELL_PROLIFERATION	-0.240902	2.68244e-06	8.2273e-07	-0.393985	2.76808e-09	4.43929e-09	0.0413606	0.537091	0.146163	-0.527319	1.40659e-09	1.31122e-08
REACTOME_MISCELLANEOUS_TRANSPORT_AND_BINDING_EVENTS	-0.000991335	0.984817	0.142295	-0.0268766	0.697213	0.150999	-0.254046	0.000116746	7.15814e-05	-0.32139	0.000461319	0.000654418
REACTOME_POSITIVE_EPIGENETIC_REGULATION_OF_RRNA_EXPRESSION	-0.407291	2.94172e-16	2.30934e-16	-0.190418	0.00540874	0.00198191	-0.583322	6.56904e-22	3.39953e-21	-0.232582	0.0123731	0.00996502
REACTOME_B_WICH_COMPLEX_POSITIVELY_REGULATES_RRNA_EXPRESSION	-0.109289	0.035356	0.00670891	0.138899	0.0433582	0.0129983	-0.403467	3.22383e-10	4.37663e-10	-0.0489098	0.603705	0.21946
REACTOME_NEGATIVE_EPIGENETIC_REGULATION_OF_RRNA_EXPRESSION	-0.339949	1.72985e-11	8.82855e-12	-0.0283634	0.681352	0.148073	-0.402265	3.67782e-10	4.95492e-10	-0.105758	0.260632	0.115826
REACTOME_MYOGENESIS	0.000978996	0.985006	0.142319	0.00857911	0.901175	0.186916	-0.0295602	0.659192	0.173587	0.161017	0.0855993	0.0479188
REACTOME_DISEASES_OF_IMMUNE_SYSTEM	0.0798866	0.124541	0.0217699	-0.136413	0.0472843	0.014071	0.101675	0.128366	0.0423712	0.00255281	0.978398	0.313032
REACTOME_N_GLYCAN_TRIMMING_IN_THE_ER_AND_CALNEXIN_CALRETICULIN_CYCLE	0.341366	1.40851e-11	7.24555e-12	0.339062	4.23074e-07	4.03302e-07	0.263603	6.25298e-05	3.99166e-05	0.0855527	0.363299	0.149789
REACTOME_UPTAKE_AND_ACTIONS_OF_BACTERIAL_TOXINS	-0.103138	0.0471264	0.00880394	-0.104148	0.130643	0.0350305	0.0291108	0.664054	0.174644	-0.0430822	0.647549	0.231705
REACTOME_CASPASE_ACTIVATION_VIA_EXTRINSIC_APOPTOTIC_SIGNALLING_PATHWAY	0.0275887	0.596317	0.0913717	0.00720436	0.916949	0.189567	0.33612	2.40744e-07	2.1662e-07	0.0715182	0.447528	0.175376
REACTOME_TNFR1_INDUCED_PROAPOPTOTIC_SIGNALING	0.129122	0.0128066	0.00258348	0.00395295	0.954373	0.19579	0.0510957	0.445663	0.125328	0.1187	0.206417	0.0959988
REACTOME_PROGRAMMED_CELL_DEATH	-0.404222	5.13667e-16	3.9848e-16	-0.336155	5.38188e-07	4.98257e-07	-0.110586	0.0980002	0.0333897	-0.158124	0.0914483	0.0504136
REACTOME_REGULATION_OF_TNFR1_SIGNALING	0.0203472	0.696069	0.104953	-0.000816159	0.990575	0.201718	0.0483581	0.470446	0.13108	0.0144173	0.878456	0.29034
REACTOME_TNFR1_INDUCED_NFKAPPAB_SIGNALING_PATHWAY	0.130854	0.011643	0.00236035	0.0375351	0.586799	0.1302	0.0600432	0.370017	0.107114	0.0526897	0.575991	0.211716
REACTOME_HEDGEHOG_LIGAND_BIOGENESIS	-0.0360334	0.488978	0.0764827	0.145851	0.0338014	0.0103716	0.0809961	0.226216	0.0697585	-0.0205764	0.827219	0.278115
REACTOME_SIGNALING_BY_HEDGEHOG	-0.275832	6.66125e-08	2.43286e-08	0.0735059	0.286706	0.070032	-0.0228003	0.733749	0.1895	0.0226597	0.81004	0.273921
REACTOME_MISMATCH_REPAIR	-0.246714	1.50498e-06	4.70888e-07	-0.0576336	0.403779	0.094548	0.0413933	0.536769	0.146092	-0.210132	0.0241948	0.0170948
REACTOME_SIGNALING_BY_RETINOIC_ACID	0.647891	1.54967e-45	9.5299e-45	0.379605	1.13234e-08	1.6041e-08	0.655503	5.18829e-29	4.99786e-28	0.365174	6.00102e-05	0.00011859
REACTOME_RA_BIOSYNTHESIS_PATHWAY	0.583623	3.02524e-35	1.0187e-34	0.314797	2.92759e-06	2.21733e-06	0.496084	2.22087e-15	5.87854e-15	0.442224	7.4947e-07	2.80737e-06
REACTOME_MITOCHONDRIAL_TRANSLATION	-0.0368307	0.479408	0.0751449	0.066772	0.333271	0.0799142	0.1548	0.0201741	0.00823617	0.234729	0.0115676	0.00942741
REACTOME_AFLATOXIN_ACTIVATION_AND_DETOXIFICATION	0.579327	1.22672e-34	3.8777e-34	0.349184	1.79547e-07	1.92143e-07	0.59544	5.60755e-23	3.04725e-22	0.332919	0.000277515	0.000433847
REACTOME_ORGANIC_CATION_TRANSPORT	0.504459	2.40328e-25	3.95114e-25	0.430625	5.55486e-11	1.2793e-10	0.633216	1.28548e-26	9.84387e-26	0.293396	0.00146117	0.00172586
REACTOME_ORGANIC_CATION_ANION_ZWITTERION_TRANSPORT	0.537106	4.10614e-29	8.71041e-29	0.388538	4.75758e-09	7.28428e-09	0.667097	2.44205e-30	2.78078e-29	0.370493	4.5873e-05	9.39853e-05
REACTOME_METABOLISM_OF_LIPIDS	0.682581	3.36131e-52	3.78966e-51	0.460023	1.68799e-12	5.09218e-12	0.684902	1.69549e-32	2.73253e-31	0.508396	6.61268e-09	4.96661e-08
REACTOME_PHASE_4_RESTING_MEMBRANE_POTENTIAL	-0.00871185	0.867182	0.127465	0.118009	0.0865164	0.0242414	0.173409	0.00914921	0.00403342	0.285027	0.00201852	0.0022508
REACTOME_CARDIAC_CONDUCTION	-0.0773261	0.137119	0.0237928	-0.0793922	0.249752	0.0619708	0.222266	0.000786449	0.000419695	-0.00466766	0.960514	0.309078
REACTOME_PHASE_0_RAPID_DEPOLARISATION	0.176836	0.000622511	0.000145149	0.208608	0.00226506	0.000905151	0.299321	4.87695e-06	3.63278e-06	0.0164611	0.861387	0.286313
REACTOME_PHASE_2_PLATEAU_PHASE	-0.127988	0.013623	0.00273872	-0.118895	0.0841609	0.0236509	0.128316	0.0546092	0.0200027	-0.0380988	0.68603	0.242141
REACTOME_TRANSCRIPTIONAL_REGULATION_BY_SMALL_RNAS	-0.413269	9.76948e-17	8.00806e-17	-0.203561	0.00290505	0.00113358	-0.42996	1.54104e-11	2.42399e-11	-0.384559	2.20308e-05	5.07245e-05
REACTOME_ION_HOMEOSTASIS	-0.347023	6.13743e-12	3.23253e-12	-0.431939	4.78556e-11	1.12003e-10	-0.00909451	0.89209	0.221342	-0.30481	0.00092563	0.00117124
REACTOME_METABOLIC_DISORDERS_OF_BIOLOGICAL_OXIDATION_ENZYMES	0.621055	5.99986e-41	2.85821e-40	0.344626	2.6512e-07	2.69486e-07	0.545599	7.49455e-19	2.82484e-18	0.33458	0.000257493	0.000408585
REACTOME_PIWI_INTERACTING_RNA_PIRNA_BIOGENESIS	-0.304364	2.16027e-09	9.09227e-10	-0.133646	0.0519997	0.0153423	-0.196899	0.00301576	0.00145056	-0.258398	0.00529922	0.00502993
REACTOME_IRAK4_DEFICIENCY_TLR2_4	0.0709339	0.172759	0.0294019	-0.147733	0.0315459	0.00974637	0.0174995	0.794054	0.20193	0.0148237	0.875057	0.289542
REACTOME_DECTIN_1_MEDIATED_NONCANONICAL_NF_KB_SIGNALING	-0.21231	3.74495e-05	1.00813e-05	-0.198387	0.00372729	0.00141377	0.0907775	0.174819	0.0556734	0.0168557	0.858099	0.285532
REACTOME_CLEC7A_DECTIN_1_INDUCES_NFAT_ACTIVATION	0.0134934	0.795608	0.118188	0.114029	0.0977462	0.0270318	0.205215	0.00197426	0.000978045	-0.11638	0.215488	0.0993705
REACTOME_CLEC7A_DECTIN_1_SIGNALING	-0.281612	3.42895e-08	1.28938e-08	-0.256945	0.000155095	7.87995e-05	0.0550559	0.411156	0.11715	-0.0870008	0.355204	0.147288
REACTOME_DISEASES_ASSOCIATED_WITH_GLYCOSYLATION_PRECURSOR_BIOSYNTHESIS	0.216245	2.65815e-05	7.26833e-06	0.14183	0.039083	0.0118257	0.372914	7.82854e-09	8.69268e-09	0.161048	0.0855371	0.0478921
REACTOME_DEGRADATION_OF_GLI1_BY_THE_PROTEASOME	-0.136979	0.00824254	0.00169992	-0.121773	0.0768684	0.0218003	0.0856706	0.200455	0.0627183	0.0131902	0.888731	0.292742
REACTOME_HEDGEHOG_OFF_STATE	-0.326087	1.22287e-10	5.74943e-11	-0.127091	0.0647431	0.0186876	-0.124532	0.062203	0.0223587	-0.125518	0.181348	0.0865989
REACTOME_ACTIVATION_OF_ANTERIOR_HOX_GENES_IN_HINDBRAIN_DEVELOPMENT_DURING_EARLY_EMBRYOGENESIS	-0.271459	1.08982e-07	3.87136e-08	-0.27657	4.44502e-05	2.54866e-05	-0.380375	3.70151e-09	4.30256e-09	-0.22183	0.0171889	0.012932
REACTOME_CILIUM_ASSEMBLY	-0.304427	2.14314e-09	9.02287e-10	0.0573988	0.405701	0.0949375	-0.348623	7.89013e-08	7.60987e-08	-0.146288	0.118754	0.0621791
REACTOME_ABC_TRANSPORTER_DISORDERS	0.353524	2.31328e-12	1.25702e-12	0.374153	1.89803e-08	2.54853e-08	0.427478	2.07232e-11	3.21109e-11	0.384804	2.1745e-05	5.01707e-05
REACTOME_SLC_TRANSPORTER_DISORDERS	0.365339	3.70688e-13	2.13494e-13	0.345843	2.39056e-07	2.46731e-07	0.240324	0.000274498	0.000157958	0.181577	0.0521247	0.0321411
REACTOME_DISORDERS_OF_TRANSMEMBRANE_TRANSPORTERS	0.47666	1.92256e-22	2.49214e-22	0.425922	9.42275e-11	2.08037e-10	0.413795	1.0168e-10	1.45856e-10	0.327091	0.000359698	0.000536928
REACTOME_ANCHORING_OF_THE_BASAL_BODY_TO_THE_PLASMA_MEMBRANE	-0.467638	1.48096e-21	1.78749e-21	-0.22912	0.000776212	0.000342281	-0.437078	6.50035e-12	1.07651e-11	-0.425673	2.11023e-06	6.80658e-06
REACTOME_VXPX_CARGO_TARGETING_TO_CILIUM	-0.0743606	0.15288	0.0262863	0.09302	0.177237	0.0458612	-0.12758	0.0560227	0.020448	0.113653	0.226507	0.103459
REACTOME_CARGO_TRAFFICKING_TO_THE_PERICILIARY_MEMBRANE	0.0589083	0.257715	0.0425542	0.30265	7.24845e-06	5.02537e-06	-0.100059	0.134582	0.0441843	0.203677	0.0290162	0.0198259
REACTOME_BBSOME_MEDIATED_CARGO_TARGETING_TO_CILIUM	0.237547	3.72024e-06	1.12676e-06	0.349508	1.74595e-07	1.87423e-07	-0.0177881	0.790734	0.201256	0.229765	0.0135045	0.010699
REACTOME_INTRAFLAGELLAR_TRANSPORT	-0.234014	5.22311e-06	1.5538e-06	0.22772	0.000837647	0.000366604	-0.156266	0.0190083	0.00780689	0.1657	0.0767641	0.0440262
REACTOME_PYROPTOSIS	-0.491378	6.02496e-24	8.74601e-24	-0.44257	1.39853e-11	3.60444e-11	-0.35781	3.36824e-08	3.41343e-08	-0.186572	0.0458823	0.0288911
REACTOME_DECTIN_2_FAMILY	-0.348132	5.20461e-12	2.75901e-12	-0.281242	3.25412e-05	1.9407e-05	-0.106305	0.11179	0.0375093	-0.242509	0.0090195	0.00774839
REACTOME_C_TYPE_LECTIN_RECEPTORS_CLRS	-0.380342	3.24252e-14	2.0584e-14	-0.31716	2.44261e-06	1.88924e-06	-0.0691272	0.3019	0.0897993	-0.172546	0.0651849	0.0386358
REACTOME_CD209_DC_SIGN_SIGNALING	-0.117432	0.0236916	0.00459896	-0.26268	0.000108721	5.72537e-05	-0.186227	0.00507224	0.00235066	-0.0596419	0.526626	0.198165
REACTOME_RHO_GTPASES_ACTIVATE_PKNS	-0.00298959	0.954235	0.138489	-0.0622025	0.367482	0.087097	-0.112786	0.0914577	0.0313947	-0.0876124	0.351819	0.146233
REACTOME_RHO_GTPASES_ACTIVATE_CIT	-0.116263	0.0251284	0.00485819	-0.0964579	0.16169	0.0422983	-0.378444	4.50176e-09	5.15954e-09	-0.171149	0.0674242	0.0397006
REACTOME_RHO_GTPASES_ACTIVATE_KTN1	-0.322999	1.86573e-10	8.5953e-11	-0.329189	9.48446e-07	8.18557e-07	-0.290842	9.2253e-06	6.60703e-06	0.064278	0.494935	0.189255
REACTOME_RHO_GTPASES_ACTIVATE_IQGAPS	-0.510807	4.78352e-26	8.1303e-26	-0.336573	5.19958e-07	4.83534e-07	-0.244421	0.000213731	0.000125478	-0.274129	0.00303071	0.00315983
REACTOME_RHO_GTPASES_ACTIVATE_ROCKS	-0.0836516	0.107698	0.0190136	-0.0950693	0.167842	0.0437175	-0.1589	0.0170608	0.00707807	-0.0079149	0.933095	0.302928
REACTOME_RHO_GTPASES_ACTIVATE_PAKS	-0.0732836	0.158932	0.0272317	-0.0668362	0.332805	0.0798171	-0.184655	0.00546403	0.00251694	0.0714906	0.447704	0.175428
REACTOME_TP53_REGULATES_METABOLIC_GENES	0.0331261	0.524727	0.081454	0.0181022	0.793294	0.168306	-0.0740176	0.268901	0.0811533	-0.0301169	0.749338	0.258705
REACTOME_HEDGEHOG_ON_STATE	-0.299759	3.85551e-09	1.5877e-09	-0.0168478	0.807328	0.170775	0.113136	0.0904491	0.0310855	0.224754	0.0157409	0.0120818
REACTOME_REGULATION_OF_TP53_ACTIVITY	-0.280467	3.91582e-08	1.46344e-08	-0.272236	5.90695e-05	3.2961e-05	-0.353631	4.97748e-08	4.94428e-08	-0.31748	0.000545632	0.000753201
REACTOME_TP53_REGULATES_TRANSCRIPTION_OF_CELL_DEATH_GENES	-0.21196	3.85983e-05	1.03741e-05	-0.400942	1.36601e-09	2.30522e-09	-0.0516314	0.440902	0.124212	-0.0172463	0.854846	0.284758
REACTOME_ACTIVATION_OF_SMO	-0.159769	0.00202301	0.000446678	0.23376	0.000601055	0.000271718	0.125341	0.0605112	0.0218415	0.369017	4.9446e-05	9.9746e-05
REACTOME_CONSTITUTIVE_SIGNALING_BY_EGFRVIII	0.141519	0.00632562	0.00132183	0.125977	0.0671444	0.0193017	0.0498926	0.456463	0.127843	-0.111207	0.236726	0.107226
REACTOME_PCNA_DEPENDENT_LONG_PATCH_BASE_EXCISION_REPAIR	-0.314486	5.83358e-10	2.58772e-10	-0.214846	0.0016522	0.000678297	-0.181964	0.00619737	0.00282316	-0.231856	0.0126565	0.0101511
REACTOME_VESICLE_MEDIATED_TRANSPORT	-0.122545	0.0182097	0.00359261	-0.155599	0.023453	0.00745299	-0.0369259	0.58164	0.156359	-0.315436	0.000595134	0.000809277
REACTOME_DOWNSTREAM_SIGNALING_OF_ACTIVATED_FGFR1	0.0679897	0.191326	0.0322726	0.170669	0.0128257	0.00430032	0.0181579	0.786488	0.200391	-0.0762727	0.417837	0.166436
REACTOME_SHC_MEDIATED_CASCADE_FGFR1	-0.22892	8.43993e-06	2.45125e-06	-0.0388204	0.574045	0.127731	-0.120423	0.0714116	0.0252416	-0.0719246	0.444945	0.17461
REACTOME_PI_3K_CASCADE_FGFR1	0.238947	3.24742e-06	9.89194e-07	0.325955	1.22801e-06	1.03034e-06	0.225975	0.000637753	0.00034559	0.0182485	0.846512	0.282767
REACTOME_FRS_MEDIATED_FGFR1_SIGNALING	-0.091057	0.0798419	0.0144161	0.048615	0.481385	0.109981	-0.00300674	0.964227	0.235034	-0.0750811	0.425169	0.16867
REACTOME_PI_3K_CASCADE_FGFR2	0.199016	0.00011383	2.9057e-05	0.0277557	0.687819	0.149268	0.22594	0.000639017	0.000346224	0.0269841	0.774677	0.265134
REACTOME_DOWNSTREAM_SIGNALING_OF_ACTIVATED_FGFR2	0.0873687	0.0928843	0.0165637	-0.0271215	0.694591	0.150517	0.0698046	0.297176	0.0885709	-0.0545599	0.562501	0.207994
REACTOME_FRS_MEDIATED_FGFR2_SIGNALING	-0.117579	0.023516	0.00456714	-0.202695	0.00303013	0.00117723	0.00141804	0.983124	0.238542	-0.0750535	0.42534	0.168722
REACTOME_SHC_MEDIATED_CASCADE_FGFR3	-0.287844	1.6472e-08	6.44211e-09	-0.152649	0.0262489	0.0082506	-0.333814	2.94151e-07	2.60352e-07	-0.112012	0.233329	0.10598
REACTOME_FRS_MEDIATED_FGFR3_SIGNALING	-0.128261	0.013422	0.0027006	-0.0333693	0.629006	0.13827	-0.1818	0.00624505	0.00284289	-0.126319	0.178556	0.0855353
REACTOME_DOWNSTREAM_SIGNALING_OF_ACTIVATED_FGFR3	0.0968197	0.0624673	0.0114745	0.154433	0.0245259	0.00775936	-0.0691477	0.301756	0.0897619	-0.0853318	0.364544	0.150171
REACTOME_PI_3K_CASCADE_FGFR3	0.240761	2.71981e-06	8.33813e-07	0.28148	3.20235e-05	1.91376e-05	0.0680284	0.309668	0.0918084	0.00690482	0.941617	0.304851
REACTOME_FRS_MEDIATED_FGFR4_SIGNALING	0.129073	0.0128408	0.00259	0.0399534	0.562912	0.125565	-0.0498352	0.456982	0.127964	-0.0483851	0.607598	0.220563
REACTOME_DOWNSTREAM_SIGNALING_OF_ACTIVATED_FGFR4	0.262912	2.78243e-07	9.47619e-08	0.202875	0.00300365	0.00116802	0.0318484	0.634654	0.168213	-0.0390261	0.678805	0.240203
REACTOME_SHC_MEDIATED_CASCADE_FGFR4	0.0418736	0.421297	0.0668978	-0.0135957	0.843988	0.177156	-0.185062	0.00536008	0.00247302	-0.0427152	0.650353	0.232475
REACTOME_PI_3K_CASCADE_FGFR4	0.404179	5.17709e-16	4.01529e-16	0.281712	3.15268e-05	1.88781e-05	0.192753	0.00370247	0.00175487	0.047446	0.614594	0.222538
REACTOME_NEGATIVE_REGULATION_OF_FGFR1_SIGNALING	-0.268305	1.54594e-07	5.38069e-08	-0.203084	0.00297328	0.00115743	-0.0939007	0.160388	0.051596	-0.221491	0.0173641	0.0130327
REACTOME_NEGATIVE_REGULATION_OF_FGFR2_SIGNALING	-0.284633	2.40864e-08	9.21546e-09	-0.313242	3.29526e-06	2.46202e-06	-0.0868	0.194563	0.0611213	-0.200556	0.0316257	0.0212615
REACTOME_NEGATIVE_REGULATION_OF_FGFR3_SIGNALING	-0.304264	2.18775e-09	9.2035e-10	-0.265543	9.07767e-05	4.86492e-05	-0.268425	4.52195e-05	2.95502e-05	-0.280817	0.00236619	0.00256577
REACTOME_NEGATIVE_REGULATION_OF_FGFR4_SIGNALING	-0.124804	0.016164	0.0032157	-0.179969	0.00862986	0.00300906	-0.132388	0.0473111	0.0176523	-0.184631	0.0482302	0.0301078
REACTOME_SIGNALING_BY_FGFR1	-0.115803	0.0257144	0.00496331	-0.0500048	0.468925	0.10755	-0.0705721	0.291883	0.0871888	-0.167164	0.0741583	0.0428415
REACTOME_SIGNALING_BY_FGFR2	-0.461041	6.34488e-21	7.31527e-21	-0.269159	7.20695e-05	3.94706e-05	-0.185288	0.00530303	0.00244886	-0.278556	0.00257444	0.00275568
REACTOME_SIGNALING_BY_FGFR3	-0.147488	0.0044158	0.00093964	-0.130108	0.0585912	0.017091	-0.209514	0.00157578	0.00079474	-0.319772	0.00049463	0.000694091
REACTOME_SIGNALING_BY_FGFR4	-0.00354192	0.945792	0.137432	-0.0666171	0.334396	0.0801485	-0.0740192	0.26889	0.0811507	-0.206079	0.0271338	0.0187627
REACTOME_SIGNALING_BY_FGFR2_IN_DISEASE	-0.391966	4.49596e-15	3.19263e-15	-0.297518	1.05047e-05	7.06199e-06	-0.160429	0.0160112	0.00667914	-0.140006	0.135605	0.0689235
REACTOME_SIGNALING_BY_FGFR4_IN_DISEASE	0.168934	0.00108914	0.000246466	0.0881917	0.2009	0.051149	-0.0635683	0.342532	0.100229	-0.216271	0.0202622	0.0148071
REACTOME_SIGNALING_BY_FGFR1_IN_DISEASE	0.155078	0.00274373	0.00059868	0.123703	0.0722705	0.0206159	-0.177911	0.00746882	0.00335022	-0.00921301	0.922154	0.300443
REACTOME_TRANSLESION_SYNTHESIS_BY_POLK	-0.145089	0.00511007	0.00107839	-0.0381768	0.580415	0.128966	-0.0902323	0.177434	0.0564035	-0.135015	0.150249	0.0744713
REACTOME_TERMINATION_OF_TRANSLESION_DNA_SYNTHESIS	-0.249181	1.17247e-06	3.72022e-07	-0.0861211	0.21172	0.0535267	-0.146077	0.0284721	0.011186	-0.142579	0.128496	0.0661269
REACTOME_REGULATION_OF_RAS_BY_GAPS	-0.359832	8.78517e-13	4.91615e-13	-0.258814	0.000138262	7.10832e-05	-0.041467	0.536043	0.145931	-0.143668	0.125574	0.0649571
REACTOME_RESPONSE_TO_METAL_IONS	0.0757215	0.145485	0.025122	-0.0369482	0.592667	0.131331	0.113578	0.0891907	0.0307084	0.0132099	0.888566	0.292703
REACTOME_DISEASES_OF_CARBOHYDRATE_METABOLISM	0.549267	1.26519e-30	3.10658e-30	0.452991	4.01445e-12	1.13334e-11	0.574313	3.83278e-21	1.84604e-20	0.290508	0.00163534	0.00189522
REACTOME_DISEASES_OF_SIGNAL_TRANSDUCTION_BY_GROWTH_FACTOR_RECEPTORS_AND_SECOND_MESSENGERS	-0.110649	0.0331216	0.00630378	-0.135781	0.048329	0.0143545	-0.243691	0.000223554	0.000130816	-0.0809877	0.389556	0.157851
REACTOME_INFECTIOUS_DISEASE	-0.556425	1.52497e-31	4.0296e-31	-0.391784	3.44937e-09	5.42524e-09	-0.543161	1.14639e-18	4.25324e-18	-0.306227	0.000873523	0.00111373
REACTOME_RHO_GTPASES_ACTIVATE_WASPS_AND_WAVES	-0.342695	1.16061e-11	6.00711e-12	-0.333562	6.65633e-07	6.00562e-07	-0.407525	2.05829e-10	2.8505e-10	-0.256516	0.00565331	0.00530577
REACTOME_RHO_GTPASES_ACTIVATE_FORMINS	-0.51978	4.60743e-27	8.30218e-27	-0.435191	3.29938e-11	7.97216e-11	-0.487384	7.95092e-15	1.90892e-14	-0.434862	1.19583e-06	4.18072e-06
REACTOME_TNFR2_NON_CANONICAL_NF_KB_PATHWAY	-0.318536	3.40701e-10	1.53771e-10	-0.322774	1.57871e-06	1.28274e-06	0.0524063	0.434066	0.122603	-0.20935	0.0247393	0.0174055
REACTOME_RHO_GTPASES_ACTIVATE_NADPH_OXIDASES	-0.471838	5.76786e-22	7.18211e-22	-0.413076	3.83083e-10	7.3509e-10	-0.400678	4.37285e-10	5.82336e-10	-0.312378	0.000676934	0.000899228
REACTOME_DISEASES_OF_METABOLISM	0.316901	4.23722e-10	1.90105e-10	0.130846	0.057162	0.0167152	0.478679	2.74885e-14	6.12372e-14	0.148722	0.112676	0.0596459
REACTOME_TNFS_BIND_THEIR_PHYSIOLOGICAL_RECEPTORS	-0.29877	4.36031e-09	1.78533e-09	-0.299964	8.81014e-06	6.01232e-06	-0.000967657	0.988484	0.23953	-0.237928	0.010452	0.00870402
REACTOME_RAF_ACTIVATION	-0.189623	0.000239287	5.86953e-05	-0.287334	2.14859e-05	1.3455e-05	0.0367931	0.583	0.156667	-0.114983	0.221085	0.101457
REACTOME_MAP2K_AND_MAPK_ACTIVATION	-0.373634	9.78947e-14	5.98204e-14	-0.445971	9.34943e-12	2.46868e-11	-0.191786	0.00388171	0.00183285	-0.370785	4.51953e-05	9.28723e-05
REACTOME_CONSTITUTIVE_SIGNALING_BY_AKT1_E17K_IN_CANCER	0.38663	1.1244e-14	7.60576e-15	0.302432	7.36494e-06	5.09845e-06	0.372604	8.07207e-09	8.94315e-09	0.42149	2.7178e-06	8.37044e-06
REACTOME_NEGATIVE_REGULATION_OF_MAPK_PATHWAY	-0.261463	3.25113e-07	1.10132e-07	-0.50629	3.35032e-15	1.75381e-14	-0.207279	0.00177271	0.000885789	-0.441905	7.65e-07	2.85424e-06
REACTOME_TNF_RECEPTOR_SUPERFAMILY_TNFSF_MEMBERS_MEDIATING_NON_CANONICAL_NF_KB_PATHWAY	-0.28508	2.28534e-08	8.77456e-09	-0.229504	0.000760122	0.000335849	0.0853535	0.202132	0.0631707	-0.229047	0.013807	0.0108912
REACTOME_DEFECTIVE_CFTR_CAUSES_CYSTIC_FIBROSIS	-0.096622	0.063007	0.0115674	-0.0895785	0.193881	0.0495907	0.0730173	0.275442	0.0828568	0.0931204	0.322248	0.136802
REACTOME_LGI_ADAM_INTERACTIONS	-0.213795	3.29301e-05	8.92065e-06	0.0448396	0.516118	0.11666	0.133752	0.0450579	0.0169088	-0.270835	0.00341619	0.00348719
REACTOME_MAPK_FAMILY_SIGNALING_CASCADES	-0.174429	0.00074004	0.000171114	-0.295597	1.20478e-05	7.99103e-06	-0.0592278	0.376564	0.108733	-0.109321	0.244821	0.110172
REACTOME_SURFACTANT_METABOLISM	-0.430636	3.49601e-18	3.21319e-18	-0.278258	3.97401e-05	2.30916e-05	-0.250674	0.000144687	8.72641e-05	-0.264561	0.00427391	0.00420461
REACTOME_MAP3K8_TPL2_DEPENDENT_MAPK1_3_ACTIVATION	0.12338	0.0174284	0.00344939	0.0615173	0.372793	0.0881985	0.0676675	0.312247	0.0924727	0.0852016	0.365279	0.150397
REACTOME_HDR_THROUGH_SINGLE_STRAND_ANNEALING_SSA	-0.256811	5.32628e-07	1.7635e-07	-0.192945	0.00481364	0.00178467	-0.333693	2.97266e-07	2.62858e-07	-0.33572	0.000244532	0.000391823
REACTOME_HDR_THROUGH_HOMOLOGOUS_RECOMBINATION_HRR	-0.269766	1.31548e-07	4.60772e-08	-0.239735	0.000429188	0.000200218	-0.297689	5.52228e-06	4.08255e-06	-0.299658	0.00114007	0.00139959
REACTOME_REGULATION_OF_TLR_BY_ENDOGENOUS_LIGAND	0.0890489	0.086746	0.0155592	-0.155991	0.0231012	0.00735191	0.00928835	0.889804	0.2209	0.0637651	0.498391	0.19024
REACTOME_MAPK6_MAPK4_SIGNALING	-0.270248	1.24703e-07	4.38644e-08	-0.297563	1.04711e-05	7.04149e-06	-0.044054	0.510893	0.1403	-0.13494	0.150477	0.0745557
REACTOME_DEUBIQUITINATION	-0.0216553	0.677591	0.102453	0.00706582	0.91854	0.189834	-0.260554	7.65126e-05	4.81921e-05	0.0610071	0.517189	0.195542
REACTOME_UCH_PROTEINASES	-0.404783	4.64129e-16	3.60998e-16	-0.331249	8.03289e-07	7.0712e-07	-0.249972	0.000151238	9.08727e-05	-0.138988	0.1385	0.0700425
REACTOME_JOSEPHIN_DOMAIN_DUBS	-0.109826	0.0344586	0.00654651	0.091537	0.184275	0.0474487	-0.189777	0.00427931	0.00200786	-0.0947263	0.313937	0.134079
REACTOME_UB_SPECIFIC_PROCESSING_PROTEASES	0.0868376	0.0948952	0.0168903	0.161591	0.0185533	0.00602231	-0.0354978	0.596342	0.15968	0.214172	0.0215399	0.0155674
REACTOME_OVARIAN_TUMOR_DOMAIN_PROTEASES	0.154509	0.00284559	0.000619874	-0.0574548	0.405242	0.0948445	-0.13461	0.0436854	0.0164517	0.0630075	0.503518	0.191697
REACTOME_METALLOPROTEASE_DUBS	0.173328	0.000800311	0.00018431	0.0428112	0.535298	0.120287	-0.259416	8.24419e-05	5.16923e-05	-0.300573	0.00109894	0.00135643
REACTOME_DNA_DOUBLE_STRAND_BREAK_REPAIR	-0.300803	3.38408e-09	1.40193e-09	-0.244372	0.00032856	0.000156867	-0.363495	1.96198e-08	2.05409e-08	-0.335425	0.000247836	0.000396127
REACTOME_RESOLUTION_OF_D_LOOP_STRUCTURES	-0.220056	1.89583e-05	5.25264e-06	-0.252094	0.00020814	0.000102909	-0.378894	4.30142e-09	4.94726e-09	-0.30661	0.000859912	0.00109856
REACTOME_HOMOLOGY_DIRECTED_REPAIR	-0.297272	5.24977e-09	2.13593e-09	-0.26186	0.000114447	5.99368e-05	-0.36209	2.24461e-08	2.3315e-08	-0.338912	0.00021139	0.000347429
REACTOME_RESOLUTION_OF_D_LOOP_STRUCTURES_THROUGH_SYNTHESIS_DEPENDENT_STRAND_ANNEALING_SDSA	-0.215118	2.93438e-05	7.98955e-06	-0.222037	0.00113588	0.000482112	-0.384157	2.51394e-09	3.00066e-09	-0.345498	0.00015575	0.000269114
REACTOME_NONHOMOLOGOUS_END_JOINING_NHEJ	-0.0887391	0.0878524	0.0157411	0.0352246	0.610049	0.134664	-0.27331	3.23557e-05	2.16356e-05	-0.198433	0.0335119	0.0222707
REACTOME_HOMOLOGOUS_DNA_PAIRING_AND_STRAND_EXCHANGE	-0.256696	5.39086e-07	1.78364e-07	-0.221529	0.00116678	0.000493712	-0.323571	7.02685e-07	5.85986e-07	-0.349159	0.000131036	0.000233433
REACTOME_DNA_DOUBLE_STRAND_BREAK_RESPONSE	-0.250575	1.01692e-06	3.2513e-07	-0.212558	0.00185679	0.000755131	-0.493525	3.24424e-15	8.31449e-15	-0.282585	0.00221411	0.00242986
REACTOME_PROCESSING_OF_DNA_DOUBLE_STRAND_BREAK_ENDS	-0.281319	3.54755e-08	1.33198e-08	-0.24526	0.000311976	0.000149533	-0.344067	1.1914e-07	1.12152e-07	-0.37215	4.21491e-05	8.77864e-05
REACTOME_CARGO_CONCENTRATION_IN_THE_ER	0.466708	1.82174e-21	2.17757e-21	0.410486	5.04723e-10	9.30735e-10	0.433021	1.06583e-11	1.71474e-11	0.355153	9.83041e-05	0.000182968
REACTOME_DNA_DAMAGE_RECOGNITION_IN_GG_NER	-0.225335	1.17541e-05	3.35235e-06	0.00105924	0.987768	0.201262	-0.184432	0.00552167	0.00254124	-0.0899916	0.338844	0.142144
REACTOME_FORMATION_OF_INCISION_COMPLEX_IN_GG_NER	-0.119017	0.0218566	0.00426485	0.1152	0.0943286	0.0261754	-0.212078	0.00137464	0.000699976	-0.0343821	0.715271	0.249882
REACTOME_GAP_FILLING_DNA_REPAIR_SYNTHESIS_AND_LIGATION_IN_GG_NER	-0.31112	9.06624e-10	3.93794e-10	-0.194711	0.00443332	0.00165615	-0.184846	0.00541499	0.00249624	-0.235711	0.0112145	0.00919217
REACTOME_NUCLEOTIDE_EXCISION_REPAIR	-0.320472	2.62687e-10	1.1942e-10	-0.0951146	0.167638	0.0436707	-0.245723	0.000197222	0.000116444	-0.15238	0.104004	0.0559329
REACTOME_GLOBAL_GENOME_NUCLEOTIDE_EXCISION_REPAIR_GG_NER	-0.291847	1.01882e-08	4.06414e-09	-0.0820479	0.234212	0.0585323	-0.256197	0.000101651	6.29147e-05	-0.16903	0.07094	0.0413542
REACTOME_DUAL_INCISION_IN_GG_NER	-0.242843	2.21526e-06	6.83339e-07	-0.0957204	0.164936	0.0430486	-0.204038	0.00209838	0.00103421	-0.197849	0.0340471	0.0225635
REACTOME_POST_TRANSLATIONAL_PROTEIN_MODIFICATION	-0.0518949	0.31883	0.0518191	-0.0567948	0.410667	0.0959418	0.00866625	0.897142	0.222317	-0.232886	0.0122562	0.00988778
REACTOME_DEPOSITION_OF_NEW_CENPA_CONTAINING_NUCLEOSOMES_AT_THE_CENTROMERE	-0.445747	1.64273e-19	1.67331e-19	-0.403299	1.07139e-09	1.83061e-09	-0.448761	1.50832e-12	2.74363e-12	-0.411405	4.93415e-06	1.37868e-05
REACTOME_RESPIRATORY_ELECTRON_TRANSPORT	0.0941005	0.0702329	0.0128018	0.235214	0.000554187	0.00025256	0.488634	6.63434e-15	1.61461e-14	0.300814	0.00108835	0.00134538
REACTOME_INFLAMMASOMES	-0.202515	8.55364e-05	2.21403e-05	-0.180343	0.00849015	0.00296561	-0.170839	0.0102521	0.00447158	-0.147448	0.115827	0.0609661
REACTOME_FORMATION_OF_TC_NER_PRE_INCISION_COMPLEX	-0.279719	4.26879e-08	1.58829e-08	-0.00190878	0.977959	0.199662	-0.131547	0.0487479	0.0181219	-0.107498	0.252825	0.113052
REACTOME_TRANSCRIPTION_COUPLED_NUCLEOTIDE_EXCISION_REPAIR_TC_NER	-0.33401	4.04706e-11	1.99994e-11	-0.117455	0.0880136	0.024615	-0.200975	0.00245534	0.0011959	-0.195438	0.0363336	0.0238013
REACTOME_DUAL_INCISION_IN_TC_NER	-0.317449	3.93918e-10	1.77112e-10	-0.111238	0.106293	0.0291577	-0.215978	0.00111339	0.000577981	-0.170814	0.0679711	0.0399586
REACTOME_TRNA_MODIFICATION_IN_THE_NUCLEUS_AND_CYTOSOL	-0.199867	0.000106229	2.72176e-05	-0.0356899	0.605334	0.133762	-0.300399	4.49062e-06	3.36342e-06	0.135307	0.149361	0.0741427
REACTOME_FANCONI_ANEMIA_PATHWAY	-0.331478	5.78288e-11	2.81323e-11	-0.220403	0.00123809	0.000520441	-0.333212	3.09872e-07	2.72953e-07	-0.247011	0.00778315	0.00688655
REACTOME_INTERLEUKIN_6_FAMILY_SIGNALING	-0.0108724	0.834669	0.123275	-0.232824	0.000633149	0.000284684	0.0977165	0.143993	0.0468926	-0.0892143	0.343049	0.143478
REACTOME_INTERLEUKIN_10_SIGNALING	-0.267263	1.73368e-07	6.01051e-08	-0.341921	3.33134e-07	3.28612e-07	-0.287859	1.14899e-05	8.1246e-06	-0.142342	0.129138	0.0663824
REACTOME_TRNA_PROCESSING_IN_THE_NUCLEUS	-0.42547	9.60627e-18	8.57289e-18	-0.210508	0.00205938	0.000830168	-0.414361	9.53368e-11	1.37322e-10	-0.336269	0.000238516	0.00038393
REACTOME_ERBB2_REGULATES_CELL_MOTILITY	0.13861	0.0075012	0.00155468	-0.0120295	0.861769	0.180215	0.19419	0.00344993	0.00164399	0.0481286	0.609505	0.221102
REACTOME_INTERLEUKIN_4_AND_INTERLEUKIN_13_SIGNALING	-0.204845	7.05284e-05	1.83923e-05	-0.280823	3.34714e-05	1.98934e-05	-0.218557	0.000966547	0.000507402	-0.146331	0.118643	0.0621335
REACTOME_IL_6_TYPE_CYTOKINE_RECEPTOR_LIGAND_INTERACTIONS	-0.0987808	0.0573172	0.010583	-0.256202	0.000162305	8.20492e-05	0.0327702	0.624879	0.166052	-0.0401032	0.670449	0.23795
REACTOME_RRNA_MODIFICATION_IN_THE_NUCLEUS_AND_CYTOSOL	-0.290852	1.14888e-08	4.56052e-09	-0.174093	0.0111085	0.00377718	-0.25466	0.000112231	6.90041e-05	-0.0749469	0.425999	0.168922
REACTOME_TP53_REGULATES_TRANSCRIPTION_OF_CELL_CYCLE_GENES	-0.488218	1.28533e-23	1.82793e-23	-0.49702	1.25787e-14	5.68792e-14	-0.473346	5.77767e-14	1.22857e-13	-0.487658	3.24723e-08	1.94623e-07
REACTOME_NEUREXINS_AND_NEUROLIGINS	0.0987512	0.0573924	0.010596	0.0413432	0.549397	0.122926	-0.189696	0.00429611	0.00201521	-0.0336679	0.720938	0.251365
REACTOME_PROTEIN_PROTEIN_INTERACTIONS_AT_SYNAPSES	-0.00409741	0.937306	0.136367	-0.00196609	0.977297	0.199554	-0.0925706	0.16642	0.0533105	-0.0337745	0.720092	0.251144
REACTOME_TP53_REGULATES_TRANSCRIPTION_OF_DNA_REPAIR_GENES	-0.382918	2.10716e-14	1.36475e-14	-0.152322	0.0265763	0.00834323	-0.32886	4.50004e-07	3.87115e-07	-0.402729	8.11743e-06	2.12647e-05
REACTOME_NEUTROPHIL_DEGRANULATION	-0.310863	9.37371e-10	4.06346e-10	-0.363676	4.98828e-08	6.11103e-08	-0.182645	0.00600382	0.00274279	-0.239637	0.00989593	0.00833808
REACTOME_COMPLEX_I_BIOGENESIS	0.0329	0.527562	0.0818477	0.18028	0.00851376	0.00297296	0.443245	3.02748e-12	5.30052e-12	0.368836	4.9903e-05	0.00010047
REACTOME_SIGNALING_BY_MODERATE_KINASE_ACTIVITY_BRAF_MUTANTS	-0.305446	1.88258e-09	7.96216e-10	-0.439241	2.06521e-11	5.1669e-11	-0.181667	0.00628352	0.0028588	-0.34661	0.000147817	0.000257881
REACTOME_SIGNALING_BY_BRAF_AND_RAF_FUSIONS	-0.230348	7.38585e-06	2.15769e-06	-0.340033	3.90205e-07	3.76546e-07	-0.324615	6.43941e-07	5.39982e-07	-0.34895	0.000132343	0.000235374
REACTOME_ONCOGENIC_MAPK_SIGNALING	-0.221343	1.68903e-05	4.7171e-06	-0.351521	1.46674e-07	1.60407e-07	-0.442073	3.50489e-12	6.0791e-12	-0.398207	1.04646e-05	2.65527e-05
REACTOME_ANTIMICROBIAL_PEPTIDES	-0.098788	0.057299	0.0105798	-0.256077	0.000163545	8.26048e-05	-0.0113596	0.865443	0.21616	-0.219167	0.0186068	0.0137965
REACTOME_TP53_REGULATES_TRANSCRIPTION_OF_GENES_INVOLVED_IN_CYTOCHROME_C_RELEASE	-0.127501	0.0139869	0.0028076	-0.238796	0.000452768	0.000210096	-0.0890882	0.183015	0.057953	0.046282	0.623313	0.224984
REACTOME_TP53_REGULATES_TRANSCRIPTION_OF_SEVERAL_ADDITIONAL_CELL_DEATH_GENES_WHOSE_SPECIFIC_ROLES_IN_P53_DEPENDENT_APOPTOSIS_REMAIN_UNCERTAIN	-0.202781	8.36822e-05	2.16803e-05	-0.321455	1.75062e-06	1.40357e-06	-0.174239	0.00881622	0.00389928	-0.160314	0.0869914	0.0485152
REACTOME_TP53_REGULATES_TRANSCRIPTION_OF_CASPASE_ACTIVATORS_AND_CASPASES	-0.132919	0.0103789	0.00211544	-0.226878	0.000876721	0.000381939	-0.0852608	0.202624	0.0633032	0.0110793	0.90645	0.296845
REACTOME_TP53_REGULATES_TRANSCRIPTION_OF_DEATH_RECEPTORS_AND_LIGANDS	0.126336	0.0148933	0.00297838	0.135905	0.0481225	0.0142986	0.0222593	0.739836	0.190772	0.264522	0.00427986	0.00420945
REACTOME_FGFR2_ALTERNATIVE_SPLICING	-0.539164	2.3015e-29	5.01461e-29	-0.301324	7.98331e-06	5.48854e-06	-0.24123	0.000259826	0.000150234	-0.218437	0.0190126	0.0140469
REACTOME_TP53_REGULATES_TRANSCRIPTION_OF_GENES_INVOLVED_IN_G2_CELL_CYCLE_ARREST	-0.496669	1.66437e-24	2.55881e-24	-0.42332	1.25791e-10	2.69063e-10	-0.370596	9.84104e-09	1.07836e-08	-0.331806	0.000291721	0.000452136
REACTOME_TP53_REGULATES_TRANSCRIPTION_OF_ADDITIONAL_CELL_CYCLE_GENES_WHOSE_EXACT_ROLE_IN_THE_P53_PATHWAY_REMAIN_UNCERTAIN	-0.328259	9.0601e-11	4.31632e-11	-0.317308	2.41494e-06	1.87033e-06	-0.39144	1.17673e-09	1.48418e-09	-0.355295	9.763e-05	0.000181899
REACTOME_TP53_REGULATES_TRANSCRIPTION_OF_GENES_INVOLVED_IN_G1_CELL_CYCLE_ARREST	-0.447	1.26611e-19	1.30541e-19	-0.539698	2.01157e-17	1.70646e-16	-0.456374	5.64716e-13	1.08105e-12	-0.536631	6.33764e-10	6.59284e-09
REACTOME_REGULATION_OF_TP53_ACTIVITY_THROUGH_PHOSPHORYLATION	-0.285893	2.07607e-08	8.01912e-09	-0.235586	0.000542765	0.000247845	-0.340186	1.68395e-07	1.55181e-07	-0.334162	0.000262404	0.000414851
REACTOME_REGULATION_OF_TP53_ACTIVITY_THROUGH_ACETYLATION	-0.38401	1.75314e-14	1.15132e-14	-0.361452	6.09718e-08	7.29005e-08	-0.544611	8.90706e-19	3.33795e-18	-0.387511	1.88071e-05	4.43402e-05
REACTOME_REGULATION_OF_TP53_ACTIVITY_THROUGH_ASSOCIATION_WITH_CO_FACTORS	-0.134834	0.00931696	0.00190964	-0.103175	0.134296	0.0358888	-0.0637869	0.340871	0.0998079	0.0585726	0.534077	0.200219
REACTOME_REGULATION_OF_TP53_ACTIVITY_THROUGH_METHYLATION	0.00299717	0.954119	0.138474	0.0360143	0.602057	0.133135	-0.169436	0.010902	0.00472542	0.0852371	0.365079	0.150335
REACTOME_KERATINIZATION	-0.116416	0.0249366	0.0048237	-0.185465	0.00676938	0.00241749	-0.0280247	0.675866	0.1772	0.213769	0.0217926	0.0157158
REACTOME_REGULATION_OF_TP53_EXPRESSION_AND_DEGRADATION	-0.128499	0.0132499	0.00266791	-0.24866	0.00025544	0.000124091	-0.257995	9.04613e-05	5.63929e-05	-0.253379	0.00629044	0.00578679
REACTOME_METABOLISM_OF_FAT_SOLUBLE_VITAMINS	0.332988	4.67611e-11	2.29387e-11	-0.0709857	0.303595	0.0736587	0.17794	0.00745896	0.00334617	-0.244699	0.00839803	0.00732152
REACTOME_SIGNALING_BY_MET	-0.120179	0.020591	0.00403238	-0.151109	0.0278197	0.00869525	-0.0175954	0.792951	0.201706	-0.0137031	0.884434	0.291739
REACTOME_NEGATIVE_REGULATION_OF_MET_ACTIVITY	0.00777345	0.881377	0.129282	-0.139644	0.0422352	0.0126923	-0.0686168	0.305492	0.09073	-0.0601824	0.522879	0.197127
REACTOME_PTEN_REGULATION	-0.384881	1.51301e-14	1.00324e-14	-0.285334	2.46492e-05	1.5186e-05	-0.25784	9.13746e-05	5.69287e-05	-0.289312	0.00171279	0.00196912
REACTOME_RNA_POLYMERASE_II_TRANSCRIBES_SNRNA_GENES	-0.305442	1.88357e-09	7.96624e-10	-0.0370874	0.591273	0.131062	-0.359738	2.80753e-08	2.87123e-08	-0.186016	0.0465453	0.0292368
REACTOME_COPI_MEDIATED_ANTEROGRADE_TRANSPORT	-0.320602	2.58133e-10	1.17429e-10	-0.192865	0.00483139	0.00179062	0.00769174	0.908655	0.22453	-0.0566906	0.547319	0.203832
REACTOME_FORMATION_OF_THE_CORNIFIED_ENVELOPE	-0.101021	0.0518706	0.00963519	-0.182956	0.00756924	0.0026753	-0.0391993	0.558588	0.151098	0.172088	0.0659119	0.038983
REACTOME_COPI_DEPENDENT_GOLGI_TO_ER_RETROGRADE_TRAFFIC	-0.559253	6.51706e-32	1.76341e-31	-0.424695	1.0801e-10	2.35161e-10	-0.354227	4.70931e-08	4.69311e-08	-0.433201	1.32676e-06	4.57678e-06
REACTOME_COPI_INDEPENDENT_GOLGI_TO_ER_RETROGRADE_TRAFFIC	-0.467227	1.62282e-21	1.95079e-21	-0.29293	1.45497e-05	9.48412e-06	-0.314739	1.45151e-06	1.16237e-06	-0.255782	0.00579699	0.00541594
REACTOME_INTRA_GOLGI_TRAFFIC	0.29683	5.54397e-09	2.25106e-09	0.304891	6.15043e-06	4.32557e-06	0.305183	3.10132e-06	2.37753e-06	0.213975	0.0216635	0.01564
REACTOME_RETROGRADE_TRANSPORT_AT_THE_TRANS_GOLGI_NETWORK	0.146079	0.00481257	0.00101891	0.26501	9.3894e-05	5.01657e-05	0.134878	0.043264	0.0163108	0.117721	0.210209	0.0973841
REACTOME_INTRA_GOLGI_AND_RETROGRADE_GOLGI_TO_ER_TRAFFIC	-0.30336	2.45308e-09	1.02844e-09	-0.18583	0.00665947	0.00238188	-0.212132	0.00137065	0.000698123	-0.356096	9.39085e-05	0.000175961
REACTOME_COOPERATION_OF_PDCL_PHLP1_AND_TRIC_CCT_IN_G_PROTEIN_BETA_FOLDING	-0.242976	2.18627e-06	6.74637e-07	-0.106834	0.120958	0.0327265	-0.0726733	0.277716	0.0834588	-0.163632	0.0805695	0.0457259
REACTOME_ASSEMBLY_OF_THE_PRE_REPLICATIVE_COMPLEX	-0.412618	1.10274e-16	8.98767e-17	-0.319969	1.96564e-06	1.55615e-06	-0.247263	0.00017923	0.000106536	-0.349305	0.000130131	0.000232085
REACTOME_MITOTIC_PROPHASE	-0.261176	3.35259e-07	1.13437e-07	-0.24005	0.000421554	0.000196997	-0.42334	3.378e-11	5.08801e-11	-0.425333	2.15427e-06	6.92379e-06
REACTOME_MITOTIC_PROMETAPHASE	-0.435719	1.2714e-18	1.20115e-18	-0.354737	1.10738e-07	1.2498e-07	-0.478874	2.67478e-14	5.96876e-14	-0.450483	4.37941e-07	1.78198e-06
REACTOME_MITOTIC_TELOPHASE_CYTOKINESIS	-0.159723	0.00202912	0.000447982	-0.221403	0.00117456	0.000496623	-0.475671	4.18603e-14	9.08454e-14	-0.469879	1.17111e-07	5.88787e-07
REACTOME_M_PHASE	-0.456572	1.66999e-20	1.85026e-20	-0.366446	3.87675e-08	4.88885e-08	-0.450878	1.15048e-12	2.13237e-12	-0.440334	8.45858e-07	3.09242e-06
REACTOME_ORC1_REMOVAL_FROM_CHROMATIN	-0.390172	6.13004e-15	4.28381e-15	-0.298535	9.76543e-06	6.60793e-06	-0.242199	0.000244931	0.000142316	-0.340964	0.00019234	0.000320861
REACTOME_ACTIVATION_OF_THE_PRE_REPLICATIVE_COMPLEX	-0.397177	1.80719e-15	1.33646e-15	-0.313293	3.28237e-06	2.45355e-06	-0.383721	2.62932e-09	3.12842e-09	-0.411634	4.86887e-06	1.36283e-05
REACTOME_DNA_REPLICATION_PRE_INITIATION	-0.410347	1.67905e-16	1.33931e-16	-0.315641	2.74475e-06	2.09392e-06	-0.293102	7.79923e-06	5.65211e-06	-0.390036	1.64063e-05	3.9384e-05
REACTOME_SWITCHING_OF_ORIGINS_TO_A_POST_REPLICATIVE_STATE	-0.441672	3.80465e-19	3.79164e-19	-0.365229	4.33201e-08	5.39801e-08	-0.300382	4.49661e-06	3.36759e-06	-0.382622	2.44216e-05	5.54346e-05
REACTOME_POLYMERASE_SWITCHING	-0.31158	8.53837e-10	3.72129e-10	-0.242681	0.00036239	0.000171653	-0.204263	0.00207408	0.00102325	-0.195324	0.0364453	0.0238611
REACTOME_PROCESSIVE_SYNTHESIS_ON_THE_LAGGING_STRAND	-0.332884	4.74489e-11	2.32589e-11	-0.203671	0.00288949	0.00112811	-0.217159	0.00104379	0.000544705	-0.251935	0.00660462	0.00601705
REACTOME_LAGGING_STRAND_SYNTHESIS	-0.327763	9.70407e-11	4.60917e-11	-0.218559	0.00136354	0.000568528	-0.218382	0.000975909	0.000511913	-0.252172	0.00655218	0.00597893
REACTOME_DNA_STRAND_ELONGATION	-0.361535	6.73935e-13	3.80009e-13	-0.29911	9.37005e-06	6.36264e-06	-0.335048	2.64307e-07	2.36092e-07	-0.355662	9.59083e-05	0.000179161
REACTOME_G1_S_SPECIFIC_TRANSCRIPTION	-0.391311	5.03609e-15	3.55677e-15	-0.337065	4.99246e-07	4.66645e-07	-0.365551	1.60948e-08	1.70262e-08	-0.369684	4.78004e-05	9.7115e-05
REACTOME_CYCLIN_D_ASSOCIATED_EVENTS_IN_G1	-0.481494	6.28046e-23	8.34085e-23	-0.390196	4.03864e-09	6.27166e-09	-0.333435	3.03976e-07	2.68241e-07	-0.427618	1.87379e-06	6.16262e-06
REACTOME_S_PHASE	-0.412476	1.13212e-16	9.21498e-17	-0.320049	1.95345e-06	1.54761e-06	-0.327823	4.91404e-07	4.2018e-07	-0.379714	2.84712e-05	6.31982e-05
REACTOME_CYCLIN_A_B1_B2_ASSOCIATED_EVENTS_DURING_G2_M_TRANSITION	-0.503258	3.24896e-25	5.2781e-25	-0.463461	1.09715e-12	3.52216e-12	-0.49119	4.57172e-15	1.13821e-14	-0.506944	7.41789e-09	5.46361e-08
REACTOME_CELL_CYCLE_MITOTIC	-0.465013	2.65206e-21	3.14665e-21	-0.373885	1.94642e-08	2.60685e-08	-0.452805	8.97802e-13	1.6866e-12	-0.44789	5.19187e-07	2.06608e-06
REACTOME_DNA_REPLICATION	-0.435471	1.33639e-18	1.25908e-18	-0.344631	2.65006e-07	2.69388e-07	-0.337828	2.07296e-07	1.8849e-07	-0.399028	9.99586e-06	2.55235e-05
REACTOME_G2_M_DNA_DAMAGE_CHECKPOINT	-0.359003	9.99009e-13	5.56598e-13	-0.309332	4.42387e-06	3.20805e-06	-0.373619	7.2993e-09	8.14446e-09	-0.388027	1.82904e-05	4.32881e-05
REACTOME_G2_M_CHECKPOINTS	-0.427633	6.30572e-18	5.70722e-18	-0.333997	6.42428e-07	5.82077e-07	-0.369725	1.07206e-08	1.16861e-08	-0.408434	5.86041e-06	1.59757e-05
REACTOME_STABILIZATION_OF_P53	-0.258989	4.23224e-07	1.41796e-07	-0.23239	0.00064855	0.000290857	-0.0530731	0.428232	0.121223	-0.125952	0.179831	0.0860219
REACTOME_G1_S_DNA_DAMAGE_CHECKPOINTS	-0.381342	2.74417e-14	1.75418e-14	-0.425301	1.00983e-10	2.21425e-10	-0.197973	0.00285787	0.00137946	-0.385506	2.09439e-05	4.86056e-05
REACTOME_MITOTIC_SPINDLE_CHECKPOINT	-0.445559	1.70807e-19	1.73623e-19	-0.386109	6.03852e-09	9.05631e-09	-0.446923	1.90495e-12	3.42238e-12	-0.422642	2.53567e-06	7.91498e-06
[truncated: 348 more rows]
